# Supplementary material for: ﻿Two new species of the genus Alloscopus Börner, 1906 (Collembola, Orchesellidae, Heteromurinae) from southern Thailand
Source: Zookeys. 2025 Jul 16;1245:357–81. doi: 10.3897/zookeys.1245.148100 (PMC12287717; doi:10.3897/zookeys.1245.148100)
Supplement: XML Treatment for Alloscopus sago [file zookeys.1245.148100-treatment1.xml]

<!DOCTYPE tp:taxon-treatment
  PUBLIC "-//TaxonX//DTD Taxonomic Treatment Publishing DTD v0 20100105//EN" "tax-treatment-NSO.dtd">
<tp:taxon-treatment xmlns:tp="http://www.plazi.org/taxpub"><tp:treatment-meta><kwd-group><label>Taxon classification</label><kwd>
                  <named-content content-type="kingdom">Animalia</named-content>
                </kwd></kwd-group><mixed-citation publication-type="journal"><person-group><name><surname>Jantarit</surname><given-names>Sopark</given-names></name><name><surname>Manee</surname><given-names>Nongnapat</given-names></name><name><surname>Nilsai</surname><given-names>Areeruk</given-names></name><name><surname>Mitpuangchon</surname><given-names>Natrada</given-names></name><name><surname>Pimsai</surname><given-names>Awatsaya</given-names></name></person-group><article-title>﻿Two new species of the genus <italic><tp:taxon-name><tp:taxon-name-part taxon-name-part-type="genus" reg="Alloscopus">Alloscopus</tp:taxon-name-part></tp:taxon-name></italic> Börner, 1906 (<tp:taxon-name><tp:taxon-name-part taxon-name-part-type="order">Collembola</tp:taxon-name-part></tp:taxon-name>, <tp:taxon-name><tp:taxon-name-part taxon-name-part-type="family">Orchesellidae</tp:taxon-name-part></tp:taxon-name>, <tp:taxon-name><tp:taxon-name-part taxon-name-part-type="subfamily">Heteromurinae</tp:taxon-name-part></tp:taxon-name>) from southern Thailand</article-title><source>Zookeys</source><day>16</day><month>07</month><year>2025</year><volume>1245</volume><fpage>357</fpage><lpage>381</lpage><pub-id pub-id-type="doi">10.3897/zookeys.1245.148100</pub-id></mixed-citation></tp:treatment-meta><tp:nomenclature><label>﻿</label><tp:taxon-name>
                <object-id xmlns:xlink="http://www.w3.org/1999/xlink" content-type="arpha" xlink:type="simple">0EF6CE3D-6755-5C8F-9334-7918DB4C684B</object-id>
                <tp:taxon-name-part taxon-name-part-type="genus" reg="Alloscopus">Alloscopus</tp:taxon-name-part>
                <tp:taxon-name-part taxon-name-part-type="species" reg="sago">sago</tp:taxon-name-part>
                <object-id xmlns:xlink="http://www.w3.org/1999/xlink" content-type="zoobank" xlink:type="simple">https://zoobank.org/D25F1316-DD06-4160-B0CD-AD6A6B0369EB</object-id>
              </tp:taxon-name><tp:taxon-authority>Jantarit &amp; Manee</tp:taxon-authority><tp:taxon-status xmlns:xlink="http://www.w3.org/1999/xlink" xlink:type="simple">sp. nov.</tp:taxon-status><xref ref-type="fig" rid="F1">Figs 1</xref><xref ref-type="fig" rid="F2">, 2</xref><xref ref-type="fig" rid="F3">, 3</xref><xref ref-type="fig" rid="F4">, 4</xref><xref ref-type="fig" rid="F5">, 5</xref><xref ref-type="fig" rid="F6">, 6</xref><xref ref-type="fig" rid="F7">, 7</xref><xref ref-type="table" rid="T1">, Table 1</xref></tp:nomenclature><tp:treatment-sec sec-type="material" id="SECID0E6CAE"><title>Material examined.</title><p><bold><italic>Holotype</italic></bold>: • female on slides: sample # THA_SJ_ PLG08; Thailand: Phatthalung: Khuankhanun district, <named-content xmlns:xlink="http://www.w3.org/1999/xlink" content-type="dwc:verbatimCoordinates" xlink:type="simple"><named-content content-type="geo-json" specific-use="{&#34;type&#34;:&#34;Point&#34;,&#34;coordinates&#34;:[99.996167,7.734083]}" id="NCID0ENDAE" xlink:type="simple">7°44'02.7"N, 99°59'46.2"E</named-content></named-content>, 25 m <abbrev xmlns:xlink="http://www.w3.org/1999/xlink" xlink:title="above sea level" id="ABBRID0ESDAE" xlink:type="simple">asl</abbrev>, sago palm forest, by aspirator, coll. S. Jantarit, 25 viii 2020. <bold><italic>Paratypes</italic></bold>: • collection data same as holotype; on slides: • four samples, • one female and • three subadults, by aspirator (2 specimens) and funnel Berlese extraction (2 specimens).</p><fig id="F1" position="float" orientation="portrait"><object-id xmlns:xlink="http://www.w3.org/1999/xlink" content-type="doi" xlink:type="simple">10.3897/zookeys.1245.148100.figure1</object-id><object-id xmlns:xlink="http://www.w3.org/1999/xlink" content-type="arpha" xlink:type="simple">0FE8783B-D7E3-554C-B739-C6C6706BE736</object-id><label>Figure 1.</label><caption><p>The map of Thailand (top right) shows a rectangle outlining the southern region, with the arrow indicating an enlarged view of this area, illustrating the distribution of the new species of <italic><tp:taxon-name><tp:taxon-name-part taxon-name-part-type="genus" reg="Alloscopus">Alloscopus</tp:taxon-name-part></tp:taxon-name></italic> described in this study: <italic><tp:taxon-name><tp:taxon-name-part taxon-name-part-type="genus" reg="Alloscopus">Alloscopus</tp:taxon-name-part><tp:taxon-name-part taxon-name-part-type="species" reg="jantapasoae">jantapasoae</tp:taxon-name-part></tp:taxon-name></italic> sp. nov. (1); <italic><tp:taxon-name><tp:taxon-name-part taxon-name-part-type="genus" reg="Alloscopus">A.</tp:taxon-name-part><tp:taxon-name-part taxon-name-part-type="species" reg="sago">sago</tp:taxon-name-part></tp:taxon-name></italic> sp. nov. (2); <bold>A.</bold> Photograph of the cave habitat where <italic><tp:taxon-name><tp:taxon-name-part taxon-name-part-type="genus" reg="Alloscopus">A.</tp:taxon-name-part><tp:taxon-name-part taxon-name-part-type="species" reg="jantapasoae">jantapasoae</tp:taxon-name-part></tp:taxon-name></italic> sp. nov. was collected, showing a human figure for scale, and <bold>B.</bold> Photograph of the bark of sago palm tree, the habitat where <italic><tp:taxon-name><tp:taxon-name-part taxon-name-part-type="genus" reg="Alloscopus">A.</tp:taxon-name-part><tp:taxon-name-part taxon-name-part-type="species" reg="sago">sago</tp:taxon-name-part></tp:taxon-name></italic> sp. nov. was discovered.</p></caption><graphic xmlns:xlink="http://www.w3.org/1999/xlink" xlink:href="zookeys-1245-357_article-148100__-g001.jpg" position="float" orientation="portrait" xlink:type="simple" id="oo_1375545.jpg"><uri content-type="original_file" xlink:type="simple">https://binary.pensoft.net/fig/1375545</uri></graphic></fig></tp:treatment-sec><tp:treatment-sec sec-type="description" id="SECID0ETGAE"><title>Description.</title><p><bold><italic>Habitus</italic></bold> (Fig. <xref ref-type="fig" rid="F2">2A, B</xref>). Medium sized <tp:taxon-name><tp:taxon-name-part taxon-name-part-type="family">Orchesellidae</tp:taxon-name-part></tp:taxon-name>. Body length (head+trunk) up to 1.5 mm. Scales present on both sides of <abbrev xmlns:xlink="http://www.w3.org/1999/xlink" xlink:title="antennal segment" id="ABBRID0EHHAE" xlink:type="simple">Ant</abbrev>. I and II, head, body, legs (coxa to femur), ventral tube and furca. Color whitish on all parts of the body without dotted pigments (Fig. <xref ref-type="fig" rid="F2">2A</xref>). Ocular patch present with small red dark spot (Fig. <xref ref-type="fig" rid="F2">2A</xref>). Antennal length shorter than the body. Eyes absent. PAO shape irregular (three overlapping ovals) located just below antennal mac (Figs <xref ref-type="fig" rid="F4">4E</xref>, <xref ref-type="fig" rid="F5">5A</xref>). Body slender, not bent nor humped at <abbrev xmlns:xlink="http://www.w3.org/1999/xlink" xlink:title="thoracic segment" id="ABBRID0E2HAE" xlink:type="simple">Th</abbrev>. II level.</p><p><bold><italic>Pseudopores</italic></bold> (Figs <xref ref-type="fig" rid="F5">5A</xref>, <xref ref-type="fig" rid="F6">6C</xref>). Present as round flat disks, as large as mac sockets, on various parts of body. Antennae, with <abbrev xmlns:xlink="http://www.w3.org/1999/xlink" xlink:title="pseudopore" id="ABBRID0EOIAE" xlink:type="simple">psp</abbrev> on tip of <abbrev xmlns:xlink="http://www.w3.org/1999/xlink" xlink:title="antennal segment" id="ABBRID0ESIAE" xlink:type="simple">Ant</abbrev>. II and III (2 on each segment). Head with 1+1 <abbrev xmlns:xlink="http://www.w3.org/1999/xlink" xlink:title="pseudopore" id="ABBRID0EWIAE" xlink:type="simple">psp</abbrev> laterally, anterior to PAO; tergites, 1+1 <abbrev xmlns:xlink="http://www.w3.org/1999/xlink" xlink:title="pseudopore" id="ABBRID0E1IAE" xlink:type="simple">psp</abbrev> near axis, from <abbrev xmlns:xlink="http://www.w3.org/1999/xlink" xlink:title="thoracic segment" id="ABBRID0E5IAE" xlink:type="simple">Th</abbrev>. II to <abbrev xmlns:xlink="http://www.w3.org/1999/xlink" xlink:title="abdominal segment" id="ABBRID0ECJAE" xlink:type="simple">Abd</abbrev>. IV; sternite of <abbrev xmlns:xlink="http://www.w3.org/1999/xlink" xlink:title="abdominal segment" id="ABBRID0EGJAE" xlink:type="simple">Abd</abbrev>. IV with one <abbrev xmlns:xlink="http://www.w3.org/1999/xlink" xlink:title="pseudopore" id="ABBRID0EKJAE" xlink:type="simple">psp</abbrev> near tenaculum (Figs <xref ref-type="fig" rid="F5">5A</xref>, <xref ref-type="fig" rid="F6">6C</xref>). Coxae of legs I and II with 1+1 <abbrev xmlns:xlink="http://www.w3.org/1999/xlink" xlink:title="pseudopore" id="ABBRID0EWJAE" xlink:type="simple">psp</abbrev> near longitudinal rows of chaetae. Manubrium with 2+2 dorso-apical <abbrev xmlns:xlink="http://www.w3.org/1999/xlink" xlink:title="pseudopore" id="ABBRID0E1JAE" xlink:type="simple">psp</abbrev>.</p><p><bold><italic>Antennae</italic></bold> (Fig. <xref ref-type="fig" rid="F2">2</xref>). Elongated, ~1.8–2.5× cephalic diagonal, 0.35–0.41× body length (head + trunk) (<italic>n</italic> = 4). <abbrev xmlns:xlink="http://www.w3.org/1999/xlink" xlink:title="antennal segment" id="ABBRID0ELKAE" xlink:type="simple">Ant</abbrev>. I subdivided, <abbrev xmlns:xlink="http://www.w3.org/1999/xlink" xlink:title="antennal segment" id="ABBRID0EPKAE" xlink:type="simple">Ant</abbrev>. III and IV annulated, except proximal and distal part (Fig. <xref ref-type="fig" rid="F3">3A–D</xref>). When <abbrev xmlns:xlink="http://www.w3.org/1999/xlink" xlink:title="antennal segment" id="ABBRID0EXKAE" xlink:type="simple">Ant</abbrev>. II and III fused, segments not annulated. Antennal segment ratio as I(a+b):II:III:IV = 1:1.13:1.60:1.81. Antennal chaetae diverse: ordinary chaetae, S-chaetae (as described in <xref ref-type="bibr" rid="B8">Jantarit and Sangsiri 2020</xref>) and scales. Scales oval to rounded, of medium size (7–13 × 14–28 μm), with dense cover of short spicules arranged in more or less regular longitudinal lines; numerous dorsally on <abbrev xmlns:xlink="http://www.w3.org/1999/xlink" xlink:title="antennal segment" id="ABBRID0E6KAE" xlink:type="simple">Ant</abbrev>. Ib and <abbrev xmlns:xlink="http://www.w3.org/1999/xlink" xlink:title="antennal segment" id="ABBRID0EDLAE" xlink:type="simple">Ant</abbrev>. II, few on <abbrev xmlns:xlink="http://www.w3.org/1999/xlink" xlink:title="antennal segment" id="ABBRID0EHLAE" xlink:type="simple">Ant</abbrev>. Ia dorsally; absent on <abbrev xmlns:xlink="http://www.w3.org/1999/xlink" xlink:title="antennal segment" id="ABBRID0ELLAE" xlink:type="simple">Ant</abbrev>. III and IV (Fig. <xref ref-type="fig" rid="F3">3A, B</xref>). Sens and <abbrev xmlns:xlink="http://www.w3.org/1999/xlink" xlink:title="sensillum" id="ABBRID0ETLAE" xlink:type="simple">sens</abbrev>-like chaetae present on all antennal segments, of 13 morphological types similar to that described by <xref ref-type="bibr" rid="B8">Jantarit and Sangsiri (2020)</xref>, not re-described in detail here.</p><fig id="F2" position="float" orientation="portrait"><object-id xmlns:xlink="http://www.w3.org/1999/xlink" content-type="doi" xlink:type="simple">10.3897/zookeys.1245.148100.figure2</object-id><object-id xmlns:xlink="http://www.w3.org/1999/xlink" content-type="arpha" xlink:type="simple">63B010E7-C4A2-5F25-8FA0-CFDC063D853A</object-id><label>Figure 2.</label><caption><p>Habitus of <italic><tp:taxon-name><tp:taxon-name-part taxon-name-part-type="genus" reg="Alloscopus">Alloscopus</tp:taxon-name-part></tp:taxon-name></italic> in this study: <bold>A, B.</bold><italic><tp:taxon-name><tp:taxon-name-part taxon-name-part-type="genus" reg="Alloscopus">A.</tp:taxon-name-part><tp:taxon-name-part taxon-name-part-type="species" reg="sago">sago</tp:taxon-name-part></tp:taxon-name></italic> sp. nov. photographs from the stereomicroscope and <abbrev xmlns:xlink="http://www.w3.org/1999/xlink" xlink:title="Scanning Electron Microscope" id="ABBRID0EXMAE" xlink:type="simple">SEM</abbrev> and <bold>C, D.</bold><italic><tp:taxon-name><tp:taxon-name-part taxon-name-part-type="genus" reg="Alloscopus">A.</tp:taxon-name-part><tp:taxon-name-part taxon-name-part-type="species" reg="jantapasoae">jantapasoae</tp:taxon-name-part></tp:taxon-name></italic> sp. nov. photographs from stereomicroscope and <abbrev xmlns:xlink="http://www.w3.org/1999/xlink" xlink:title="Scanning Electron Microscope" id="ABBRID0EINAE" xlink:type="simple">SEM</abbrev>; <bold>E.</bold> The patch of sago palm trees (<italic><tp:taxon-name><tp:taxon-name-part taxon-name-part-type="genus" reg="Metroxylon">Metroxylon</tp:taxon-name-part><tp:taxon-name-part taxon-name-part-type="species" reg="sagu">sagu</tp:taxon-name-part></tp:taxon-name></italic> Rottb); <bold>F.</bold> Enlarged detail of sago palm barks. Scale bars: 500 μm (<bold>B, D</bold>).</p></caption><graphic xmlns:xlink="http://www.w3.org/1999/xlink" xlink:href="zookeys-1245-357_article-148100__-g002.jpg" position="float" orientation="portrait" xlink:type="simple" id="oo_1375555.jpg"><uri content-type="original_file" xlink:type="simple">https://binary.pensoft.net/fig/1375555</uri></graphic></fig><fig id="F3" position="float" orientation="portrait"><object-id xmlns:xlink="http://www.w3.org/1999/xlink" content-type="doi" xlink:type="simple">10.3897/zookeys.1245.148100.figure3</object-id><object-id xmlns:xlink="http://www.w3.org/1999/xlink" content-type="arpha" xlink:type="simple">6F74F482-A868-5A28-BBB9-EB13801DF440</object-id><label>Figure 3.</label><caption><p><italic><tp:taxon-name><tp:taxon-name-part taxon-name-part-type="genus" reg="Alloscopus">Alloscopus</tp:taxon-name-part><tp:taxon-name-part taxon-name-part-type="species" reg="sago">sago</tp:taxon-name-part></tp:taxon-name></italic> sp. nov. <bold>A.</bold> Dorso-lateral side of <abbrev xmlns:xlink="http://www.w3.org/1999/xlink" xlink:title="antennal segment" id="ABBRID0EJPAE" xlink:type="simple">Ant</abbrev>. Ia + Ib; <bold>B.</bold> Dorso-lateral side of <abbrev xmlns:xlink="http://www.w3.org/1999/xlink" xlink:title="antennal segment" id="ABBRID0EPPAE" xlink:type="simple">Ant</abbrev>. II; <bold>C.</bold> Dorso-lateral side of <abbrev xmlns:xlink="http://www.w3.org/1999/xlink" xlink:title="antennal segment" id="ABBRID0EVPAE" xlink:type="simple">Ant</abbrev>. III; <bold>D.</bold> Dorso-lateral side of <abbrev xmlns:xlink="http://www.w3.org/1999/xlink" xlink:title="antennal segment" id="ABBRID0E2PAE" xlink:type="simple">Ant</abbrev>. IV; <bold>E.</bold> Antennal chaetae type as per <xref ref-type="bibr" rid="B8">Jantarit and Sangsiri (2020)</xref>. Scale bars: 40 µm (<bold>A–C</bold>); 50 µm (<bold>D</bold>); 10–20 µm (<bold>E</bold>).</p></caption><graphic xmlns:xlink="http://www.w3.org/1999/xlink" xlink:href="zookeys-1245-357_article-148100__-g003.jpg" position="float" orientation="portrait" xlink:type="simple" id="oo_1375547.jpg"><uri content-type="original_file" xlink:type="simple">https://binary.pensoft.net/fig/1375547</uri></graphic></fig><fig id="F4" position="float" orientation="portrait"><object-id xmlns:xlink="http://www.w3.org/1999/xlink" content-type="doi" xlink:type="simple">10.3897/zookeys.1245.148100.figure4</object-id><object-id xmlns:xlink="http://www.w3.org/1999/xlink" content-type="arpha" xlink:type="simple">AD0033C9-C108-5E4D-8A5F-C9C98E8C2C1E</object-id><label>Figure 4.</label><caption><p><italic><tp:taxon-name><tp:taxon-name-part taxon-name-part-type="genus" reg="Alloscopus">Alloscopus</tp:taxon-name-part><tp:taxon-name-part taxon-name-part-type="species" reg="sago">sago</tp:taxon-name-part></tp:taxon-name></italic> sp. nov. continued, <bold>A.</bold> Antennal Organ III (AOIII) (right side) with its typical 5 chaetae; <bold>B.</bold> Tip of <abbrev xmlns:xlink="http://www.w3.org/1999/xlink" xlink:title="antennal segment" id="ABBRID0EHRAE" xlink:type="simple">Ant</abbrev>. IV with subapical organite (green arrow) and guard chaeta (red arrow); <bold>C.</bold> Head ventral chaetotaxy anteriorly, focusing on labial basis and PLQ chaetae; <bold>D.</bold> Labial palp of left side, marked with red labels, displays five papillae (<bold>A–E</bold>), while yellow arrows highlight four labral papillae. Scale bars: 40 µm (<bold>A</bold>); 20 µm (<bold>B, D</bold>); 100 µm (<bold>C</bold>).</p></caption><graphic xmlns:xlink="http://www.w3.org/1999/xlink" xlink:href="zookeys-1245-357_article-148100__-g004.jpg" position="float" orientation="portrait" xlink:type="simple" id="oo_1375548.jpg"><uri content-type="original_file" xlink:type="simple">https://binary.pensoft.net/fig/1375548</uri></graphic></fig><fig id="F5" position="float" orientation="portrait"><object-id xmlns:xlink="http://www.w3.org/1999/xlink" content-type="doi" xlink:type="simple">10.3897/zookeys.1245.148100.figure5</object-id><object-id xmlns:xlink="http://www.w3.org/1999/xlink" content-type="arpha" xlink:type="simple">4FC71A94-12FB-5F3B-8E37-BE3A0CB2A114</object-id><label>Figure 5.</label><caption><p>Head and body chaetotaxy of <bold>A.</bold><italic><tp:taxon-name><tp:taxon-name-part taxon-name-part-type="genus" reg="Alloscopus">Alloscopus</tp:taxon-name-part><tp:taxon-name-part taxon-name-part-type="species" reg="sago">sago</tp:taxon-name-part></tp:taxon-name></italic> sp. nov. and <bold>B.</bold><italic><tp:taxon-name><tp:taxon-name-part taxon-name-part-type="genus" reg="Alloscopus">A.</tp:taxon-name-part><tp:taxon-name-part taxon-name-part-type="species" reg="jantapasoae">jantapasoae</tp:taxon-name-part></tp:taxon-name></italic> sp. nov. Scale bars: 200 µm.</p></caption><graphic xmlns:xlink="http://www.w3.org/1999/xlink" xlink:href="zookeys-1245-357_article-148100__-g005.jpg" position="float" orientation="portrait" xlink:type="simple" id="oo_1375549.jpg"><uri content-type="original_file" xlink:type="simple">https://binary.pensoft.net/fig/1375549</uri></graphic></fig><fig id="F6" position="float" orientation="portrait"><object-id xmlns:xlink="http://www.w3.org/1999/xlink" content-type="doi" xlink:type="simple">10.3897/zookeys.1245.148100.figure6</object-id><object-id xmlns:xlink="http://www.w3.org/1999/xlink" content-type="arpha" xlink:type="simple">D67EC30A-E4A4-5F72-ACF2-F7701023263C</object-id><label>Figure 6.</label><caption><p><italic><tp:taxon-name><tp:taxon-name-part taxon-name-part-type="genus" reg="Alloscopus">Alloscopus</tp:taxon-name-part><tp:taxon-name-part taxon-name-part-type="species" reg="sago">sago</tp:taxon-name-part></tp:taxon-name></italic> sp. nov. continued, <bold>A.</bold> Claw complex, with red arrow indicates smooth chaetae distally; <bold>B.</bold> Tibiotarsi, showing rows of smooth chaetae and claw morphology; <bold>C.</bold> The tenaculum and <abbrev xmlns:xlink="http://www.w3.org/1999/xlink" xlink:title="pseudopore" id="ABBRID0EFUAE" xlink:type="simple">psp</abbrev> in close proximity to each other.; <bold>D.</bold> Trochanteral organ. Scale bars: 20 µm (<bold>A, D</bold>); 50 µm (<bold>B</bold>); 10 µm (<bold>C</bold>).</p></caption><graphic xmlns:xlink="http://www.w3.org/1999/xlink" xlink:href="zookeys-1245-357_article-148100__-g006.jpg" position="float" orientation="portrait" xlink:type="simple" id="oo_1375550.jpg"><uri content-type="original_file" xlink:type="simple">https://binary.pensoft.net/fig/1375550</uri></graphic></fig><p><abbrev xmlns:xlink="http://www.w3.org/1999/xlink" xlink:title="antennal segment" id="ABBRID0EYUAE" xlink:type="simple">Ant</abbrev>. I subdivided into Ia and Ib (Fig. <xref ref-type="fig" rid="F3">3A</xref>). <abbrev xmlns:xlink="http://www.w3.org/1999/xlink" xlink:title="antennal segment" id="ABBRID0EAVAE" xlink:type="simple">Ant</abbrev>. Ia shorter than Ib. <abbrev xmlns:xlink="http://www.w3.org/1999/xlink" xlink:title="antennal segment" id="ABBRID0EEVAE" xlink:type="simple">Ant</abbrev>. Ia dorsally with 2–4 basal mic (type g) and a row of three or four of thick ciliated chaetae (type b); ventrally with four or five pointed smooth mes (type e), a few thick ciliated chaetae (type b) and one hyaline, smooth mic (type m) (Fig. <xref ref-type="fig" rid="F3">3A</xref>). <abbrev xmlns:xlink="http://www.w3.org/1999/xlink" xlink:title="antennal segment" id="ABBRID0EMVAE" xlink:type="simple">Ant</abbrev>. Ib dorsally densely covered with scales and ciliated chaetae (types a and b), with a smooth basal mic (type g); apical row with one hyaline, smooth mic (type m), three or four pointed smooth mes (type e) and two or three thin, long, hyaline S-chaetae (type l). Ventrally with a dense cover of ciliated chaetae (type a and b); apical row with three pointed smooth mac (type d) and 8–10 pointed smooth mes (type e or f); lateral side with three or four large swollen, blunt S-chaetae (type h), four or five thin, long hyaline mes (type l) mixed with another three types of S-chaetae (types e, i, k) variously interspersed (Fig. <xref ref-type="fig" rid="F3">3A</xref>).</p><p><abbrev xmlns:xlink="http://www.w3.org/1999/xlink" xlink:title="antennal segment" id="ABBRID0EWVAE" xlink:type="simple">Ant</abbrev>. II dorsally with scales mixed with many thick ciliated chaetae (types a and b), distally with 5–7 pointed smooth mes (types e or f); one or two swollen S-chaetae (type h); three thin, long hyaline mes (type l); and six thin hyaline rather short chaetae (type k); basally with three pointed smooth mic (type g). Ventrally with a dense cover of thick ciliated mes (type b) with two pointed smooth mic (type g) basally, mixed with three pointed smooth mac (type d), two large swollen S-chaetae (type h), 10–12 thin, long, hyaline S-chaetae (type l), and 12–15 pointed smooth mes (type e or f) (Fig. <xref ref-type="fig" rid="F3">3B</xref>).</p><p><abbrev xmlns:xlink="http://www.w3.org/1999/xlink" xlink:title="antennal segment" id="ABBRID0EAWAE" xlink:type="simple">Ant</abbrev>. III without scale, chaetotaxy with tendency to form whorls of chaetae. Dorsally dense cover with many thick ciliated mes (types b and c) with two pointed smooth mic (type g) basally, mixed with six types of S-chaetae (types e, f, h, i, k, l) variously interspersed. Ventrally with a dense cover of many thick ciliated mes (type b) with two pointed smooth mic (type g) basally, mixed with four types of S-chaetae (types e, f, h, l) variously interspersed (Fig. <xref ref-type="fig" rid="F3">3C</xref>). <abbrev xmlns:xlink="http://www.w3.org/1999/xlink" xlink:title="antennal segment" id="ABBRID0EIWAE" xlink:type="simple">Ant</abbrev>. III organ with five <abbrev xmlns:xlink="http://www.w3.org/1999/xlink" xlink:title="sensillum" id="ABBRID0EMWAE" xlink:type="simple">sens</abbrev>; <abbrev xmlns:xlink="http://www.w3.org/1999/xlink" xlink:title="sensillum" id="ABBRID0EQWAE" xlink:type="simple">sens</abbrev> 1 (type m) longest, hyaline, and acuminate; <abbrev xmlns:xlink="http://www.w3.org/1999/xlink" xlink:title="sensillum" id="ABBRID0EUWAE" xlink:type="simple">sens</abbrev> 4 (type i) hyaline, rather long, blunt apically; <abbrev xmlns:xlink="http://www.w3.org/1999/xlink" xlink:title="sensillum" id="ABBRID0EYWAE" xlink:type="simple">sens</abbrev> 5 (type j) dark, shortest; <abbrev xmlns:xlink="http://www.w3.org/1999/xlink" xlink:title="sensillum" id="ABBRID0E3WAE" xlink:type="simple">sens</abbrev> 2 and 3 (type h) swollen curving rods (Figs <xref ref-type="fig" rid="F3">3C</xref>, <xref ref-type="fig" rid="F4">4A</xref>). Antennae sometimes asymmetrical due to the fusion of <abbrev xmlns:xlink="http://www.w3.org/1999/xlink" xlink:title="antennal segment" id="ABBRID0EIXAE" xlink:type="simple">Ant</abbrev>. III and IV, <abbrev xmlns:xlink="http://www.w3.org/1999/xlink" xlink:title="antennal segment" id="ABBRID0EMXAE" xlink:type="simple">Ant</abbrev>. III distal chaetae strongly modified when <abbrev xmlns:xlink="http://www.w3.org/1999/xlink" xlink:title="antennal segment" id="ABBRID0EQXAE" xlink:type="simple">Ant</abbrev>. III and IV fused.</p><p><abbrev xmlns:xlink="http://www.w3.org/1999/xlink" xlink:title="antennal segment" id="ABBRID0EWXAE" xlink:type="simple">Ant</abbrev>. IV annulated except at tip, without apical bulb, chaetotaxy with tendency to form whorls of chaetae. Dorsally dense cover of many thick ciliated mes (types b and c) mixed with four types of S-chaetae (types e, f, k, l) variously interspersed. Ventrally same as dorsal: dense cover of many thick ciliated mes (types b and c) mixed with four types of S-chaetae (types e, f, k, l) variously interspersed (Fig. <xref ref-type="fig" rid="F3">3D</xref>). Pin projection on apex absent (Figs <xref ref-type="fig" rid="F3">3D</xref>, <xref ref-type="fig" rid="F4">4B</xref>). Subapical organite not distinctly knobbed, apical not enlarged, inserted dorsally near tip of <abbrev xmlns:xlink="http://www.w3.org/1999/xlink" xlink:title="antennal segment" id="ABBRID0EGYAE" xlink:type="simple">Ant</abbrev>. IV with apical guard chaetae (Figs <xref ref-type="fig" rid="F3">3D</xref>, <xref ref-type="fig" rid="F4">4B</xref>).</p><p><bold><italic>Mouthparts</italic></bold> (Fig. <xref ref-type="fig" rid="F4">4C, D</xref>). Prelabral and labral chaetae 4/5, 5, 4, all smooth, acuminate, subequal; except chaetae of proximal row slightly longer than others. Four labral papillae, conical, minute (Fig. <xref ref-type="fig" rid="F4">4D</xref>). Ventral complex of labrum with two slightly asymmetrical multi-toothed combs and a pair of thin, sinuous, unequal tubules below. Maxillary outer lobe with one basal chaeta, simple maxillary palp, four sublobal appendages, all smooth (Fig. <xref ref-type="fig" rid="F4">4C</xref>). Labial palp with five smooth, acuminate proximal chaetae, five papillae (A = 0, B = 5, C = 0, D = 4, E = 5) and hypostomal chaeta (H) with two accessory appendages (h1 and h2) (Fig. <xref ref-type="fig" rid="F4">4C, D</xref>). Labial papilla E with lateral process subcylindrical apically, not reaching papilla apex (Fig. <xref ref-type="fig" rid="F4">4C</xref>). Mandible asymmetrical (right with 4 and left with 5 teeth) on all examined specimens. Molar plate with three or four strong pointed basal teeth. Maxilla with strong tridentate claw, four or five stout ciliated lamellae with two or three well-developed sharp beaks each side opposite to maxilla capitulum, and thin rod, long, bent inwards towards capitulum.</p><p><bold><italic>Ventral head chaetotaxy</italic></bold> (Fig. <xref ref-type="fig" rid="F4">4C</xref>). Labial basis as M1m2rel1l2: chaetae M1 ciliated, m2, e and l2 subequal and longest, r and l1 subequal and shortest (Fig. <xref ref-type="fig" rid="F4">4C</xref>). Postlabial quadrangle (PLQ) with 2+2 weakly serrated chaetae (Fig. <xref ref-type="fig" rid="F4">4C</xref>). Ventral head densely covered with scales and weakly serrated chaetae.</p><p><bold><italic>Dorsal head chaetotaxy</italic></bold> (Figs <xref ref-type="fig" rid="F4">4E</xref>, <xref ref-type="fig" rid="F5">5A</xref>). Dorsal cephalic chaetotaxy with stable chaetae arrangement (Figs <xref ref-type="fig" rid="F4">4E</xref>, <xref ref-type="fig" rid="F5">5A</xref>). ‘An’ series with 8+8 chaetae, all mac; ‘A’ series with 5+5 mac (A0, A2–A5), A1 as mic; ‘M’ series with 3+3 mac (M1–M3), sutural mac with 7+7 mac (S0, S1, S3–6, S6i), and three unnamed mic between series ‘M’ and ‘S’; interocular series with 3+3 chaetae (p as mac, t as mes, r as mic); postsutural area with 3+3 mic (Ps2, 3, 5); postoccipital anterior area with 1+1 mac (Pa5), 1+1 short cephalic <abbrev xmlns:xlink="http://www.w3.org/1999/xlink" xlink:title="trichobotrium" id="ABBRID0EA2AE" xlink:type="simple">tric</abbrev> (Pa6) and 1+1 unnamed mic laterally; postoccipital posterior area with 3+3 mic (Pp3, 5, 6); head laterally with several unnamed mac.</p><p><bold><italic>Tergites</italic></bold> (Fig. <xref ref-type="fig" rid="F5">5A</xref>). Dorsal chaetotaxy in Fig. <xref ref-type="fig" rid="F5">5A</xref>. Formulas for <abbrev xmlns:xlink="http://www.w3.org/1999/xlink" xlink:title="thoracic segment" id="ABBRID0ET2AE" xlink:type="simple">Th</abbrev>. II–<abbrev xmlns:xlink="http://www.w3.org/1999/xlink" xlink:title="abdominal segment" id="ABBRID0EX2AE" xlink:type="simple">Abd</abbrev>. V: <abbrev xmlns:xlink="http://www.w3.org/1999/xlink" xlink:title="pseudopore" id="ABBRID0E22AE" xlink:type="simple">psp</abbrev> formula as 1,1/ 1,1,1,1,0; <abbrev xmlns:xlink="http://www.w3.org/1999/xlink" xlink:title="trichobotrium" id="ABBRID0E62AE" xlink:type="simple">tric</abbrev> formula as 0,0/0,2,3,2,0; <abbrev xmlns:xlink="http://www.w3.org/1999/xlink" xlink:title="very short, thick pointed S-chaetae" id="ABBRID0ED3AE" xlink:type="simple">ms</abbrev> formula as 1,0/1,0,1,0,0; <abbrev xmlns:xlink="http://www.w3.org/1999/xlink" xlink:title="sensillum" id="ABBRID0EH3AE" xlink:type="simple">sens</abbrev> formula as 2,2/1,3,3,3,3; mac formula as 9,7/3,1,3,6,4. <abbrev xmlns:xlink="http://www.w3.org/1999/xlink" xlink:title="macrochaeta" id="ABBRID0EL3AE" xlink:type="simple">Mac</abbrev> arrangement stable; multiplets sensu <xref ref-type="bibr" rid="B16">Szeptycki (1979)</xref> present only anterior on <abbrev xmlns:xlink="http://www.w3.org/1999/xlink" xlink:title="thoracic segment" id="ABBRID0ET3AE" xlink:type="simple">Th</abbrev>. II.</p><p><abbrev xmlns:xlink="http://www.w3.org/1999/xlink" xlink:title="thoracic segment" id="ABBRID0EZ3AE" xlink:type="simple">Th</abbrev>. II with 4+4 anterior central mac (a5, m2, m4, m4p) and 5+5 posterior mac (p1–3, p5, p2e); with 6+6 mic (m1, m5, 6pi, 1p2, p4, acc.p6), 2+2 mes (p64, p6) and two unnamed mes laterally.</p><p><abbrev xmlns:xlink="http://www.w3.org/1999/xlink" xlink:title="thoracic segment" id="ABBRID0E63AE" xlink:type="simple">Th</abbrev>. III with 6+6 central mac (p1–3, p1a, a4–5) and 1+1 lateral mac (a6); 6+6 mic (a2, m4, p4–6, m6p) and 4+4 mes (a7, m7, m6 and unnamed mes).</p><p><abbrev xmlns:xlink="http://www.w3.org/1999/xlink" xlink:title="abdominal segment" id="ABBRID0EF4AE" xlink:type="simple">Abd</abbrev>. I with 3+3 central mac (m2–4) and 7+7 mic (a1–3, a5–6, m5, p6) and a row of 2–3+2–3 unnamed mes laterally (only one chaeta shown in Fig. <xref ref-type="fig" rid="F5">5A</xref>).</p><p><abbrev xmlns:xlink="http://www.w3.org/1999/xlink" xlink:title="abdominal segment" id="ABBRID0EP4AE" xlink:type="simple">Abd</abbrev>. II with 1+1 central mac (m3); 13+13 chaetae (a1–3, a6–7, m3e, m5–6, p4, p6–7 as mic; a5 and m2 as <abbrev xmlns:xlink="http://www.w3.org/1999/xlink" xlink:title="trichobotrium" id="ABBRID0ET4AE" xlink:type="simple">tric</abbrev>) and two unnamed mic laterally, not shown in Fig. <xref ref-type="fig" rid="F5">5A</xref>.</p><p><abbrev xmlns:xlink="http://www.w3.org/1999/xlink" xlink:title="abdominal segment" id="ABBRID0E44AE" xlink:type="simple">Abd</abbrev>. III with 1+1 central mac (m3) and 2+2 lateral mac (p6, pm6); 14+14 chaetae (a1–3, a6–8, m3e, m4, p4–6 as mic; a5, m2, m5 as <abbrev xmlns:xlink="http://www.w3.org/1999/xlink" xlink:title="trichobotrium" id="ABBRID0EB5AE" xlink:type="simple">tric</abbrev>); with one unnamed mic and three unnamed mes laterally not shown in Fig. <xref ref-type="fig" rid="F5">5A</xref>.</p><p><abbrev xmlns:xlink="http://www.w3.org/1999/xlink" xlink:title="abdominal segment" id="ABBRID0EL5AE" xlink:type="simple">Abd</abbrev>. IV with 2+2 central mac (A6, B5); 4+4 lateral mac (E3, E4, Ee, F1); with at least 16+16 chaetae (A2–3, A5, C1, F2, T1, T3 as mic; A6, C4, D3, D4p, T6–7, F3a as mes; T2 and T4 as <abbrev xmlns:xlink="http://www.w3.org/1999/xlink" xlink:title="trichobotrium" id="ABBRID0EP5AE" xlink:type="simple">tric</abbrev>); and at least 12+12 S-like chaetae.</p><p><abbrev xmlns:xlink="http://www.w3.org/1999/xlink" xlink:title="abdominal segment" id="ABBRID0EV5AE" xlink:type="simple">Abd</abbrev>. V with 3+3 central mac (m2–3, p1) and 1+1 lateral mac (m5); with 12+12 chaetae (a1, a3, a5, p1p, p3pi, 3pe, 5pi as mic, a6, ap6, m4–5, m5a as mes); with at least three unnamed mes laterally, not shown in Fig. <xref ref-type="fig" rid="F5">5A</xref>.</p><p><abbrev xmlns:xlink="http://www.w3.org/1999/xlink" xlink:title="abdominal segment" id="ABBRID0E65AE" xlink:type="simple">Abd</abbrev>. VI with at least 24+24 ciliated mac mixed with mes, all chaetae not shown in the illustration (Fig. <xref ref-type="fig" rid="F5">5A</xref>). Dorsal anal valve with two strong and long smooth chaetae, at least 17 chaetae (serrated mes mixed with mac), mic not seen.</p><p><bold><italic>Legs</italic></bold> (Fig. <xref ref-type="fig" rid="F6">6A–D</xref>). Covered with ordinary ciliated chaetae (mes–mac), smooth chaetae, and scales; mic not observed.</p><p>Subcoxa of leg I with 3+3 mac, subcoxa of leg II with 4–5+4–5 mac and 4+4 mes, subcoxa of leg III with 3–4+3–4 mes anteriorly and 3–4+3–4 mac posteriorly.</p><p>Coxa of leg I with two proximal <abbrev xmlns:xlink="http://www.w3.org/1999/xlink" xlink:title="pseudopore" id="ABBRID0EV6AE" xlink:type="simple">psp</abbrev>, four or five anterior mes and four posterior mac; coxa of leg II with six mac in anterior row, four or five mac in posterior row and one proximal <abbrev xmlns:xlink="http://www.w3.org/1999/xlink" xlink:title="pseudopore" id="ABBRID0EZ6AE" xlink:type="simple">psp</abbrev> in between, at least row of two or three mes posteriorly; coxa of leg III with at least seven chaetae (3 mes anteriorly, 3 mac posteriorly, 8–10 mes in between, <abbrev xmlns:xlink="http://www.w3.org/1999/xlink" xlink:title="pseudopore" id="ABBRID0E46AE" xlink:type="simple">psp</abbrev> not seen. Trochanteral organ with 18–21 smooth, straight, unequal spine-like chaetae (Fig. <xref ref-type="fig" rid="F6">6D</xref>).</p><p>Tita of leg III slightly longer than <abbrev xmlns:xlink="http://www.w3.org/1999/xlink" xlink:title="tibiotarsus" id="ABBRID0EIAAG" xlink:type="simple">tita</abbrev> of legs I and II. Distal whorl of <abbrev xmlns:xlink="http://www.w3.org/1999/xlink" xlink:title="tibiotarsus" id="ABBRID0EMAAG" xlink:type="simple">tita</abbrev> with ten subequal ciliated chaetae, irregularly arranged, and a thin, acuminate, smooth tenent hair. Tita with rows of nine or ten long smooth chaetae internally, two smooth chaetae latero-distally (Fig. <xref ref-type="fig" rid="F6">6A, B</xref>). Ventro-distal smooth chaeta of <abbrev xmlns:xlink="http://www.w3.org/1999/xlink" xlink:title="tibiotarsus" id="ABBRID0EUAAG" xlink:type="simple">tita</abbrev> III thin, erected, pointed, longer than tenent hair or unguiculus. Pretarsal mic minute on anterior and posterior sides.</p><p>Ungues outer teeth present; inner edge with paired basal teeth, unpaired teeth absent. Unguiculus ~1/2 as long as inner edge of ungues, slightly swollen baso-internally, pointed apically, with large outer tooth (under light microscope), devoid of inner teeth (Fig. <xref ref-type="fig" rid="F6">6A, B</xref>).</p><p><bold><italic>Ventral tube</italic></bold> (Fig. <xref ref-type="fig" rid="F7">7A, B</xref>). Ventral tube ~1.5× longer than wide; with scales on posterior side (Fig. <xref ref-type="fig" rid="F7">7A</xref>). Anteriorly with 7+7 subequal ciliated chaetae and one weakly serrated chaeta, (Fig. <xref ref-type="fig" rid="F7">7B</xref>). Posteriorly with 2+2 smooth chaetae, and 3+3 row of ciliated chaetae mixed with two or three weakly serrated chaetae proximally (Fig. <xref ref-type="fig" rid="F7">7A</xref>). Lateral flaps with 11+11 smooth chaetae (Fig. <xref ref-type="fig" rid="F7">7A, B</xref>).</p><fig id="F7" position="float" orientation="portrait"><object-id xmlns:xlink="http://www.w3.org/1999/xlink" content-type="doi" xlink:type="simple">10.3897/zookeys.1245.148100.figure7</object-id><object-id xmlns:xlink="http://www.w3.org/1999/xlink" content-type="arpha" xlink:type="simple">16DD932C-11B2-5062-937D-98FE06F3C4BA</object-id><label>Figure 7.</label><caption><p><italic><tp:taxon-name><tp:taxon-name-part taxon-name-part-type="genus" reg="Alloscopus">Alloscopus</tp:taxon-name-part><tp:taxon-name-part taxon-name-part-type="species" reg="sago">sago</tp:taxon-name-part></tp:taxon-name></italic> sp. nov. continued, <bold>A.</bold> Ventral tube, posterior view and lateral flap; <bold>B.</bold> Ventral tube, anterior view, and lateral flap; <bold>C.</bold> Dorso-lateral manubrium with red arrows indicating rows of smooth chaetae; green arrow shows a smooth chaeta on dens basally; <bold>D.</bold> Proximal part of dens and spines; <bold>E.</bold> Mucro and distal part of dens. Scale bars: 40 µm (<bold>A, B</bold>); 50 µm (<bold>C</bold>); 10 µm (<bold>D</bold>); 30 µm (<bold>E</bold>).</p></caption><graphic xmlns:xlink="http://www.w3.org/1999/xlink" xlink:href="zookeys-1245-357_article-148100__-g007.jpg" position="float" orientation="portrait" xlink:type="simple" id="oo_1375551.jpg"><uri content-type="original_file" xlink:type="simple">https://binary.pensoft.net/fig/1375551</uri></graphic></fig><p><bold><italic>Furcal complex</italic></bold> (Figs <xref ref-type="fig" rid="F6">6C</xref>, <xref ref-type="fig" rid="F7">7C–E</xref>). Tenaculum with one smooth chaeta and four large teeth of decreasing size from the basal to distal one on each ramus (Fig. <xref ref-type="fig" rid="F6">6C</xref>).</p><p>Ratio of manubrium: dens: mucro = 4.2: 6.44: 1 (<italic>n</italic> = 6).</p><p>Mucrodens 1.5–2.0× longer than manubrium (<italic>n</italic> = 6). Manubrium dorsally densely covered with ciliated mes, row of 5+5 smooth chaetae on each side (Fig. <xref ref-type="fig" rid="F7">7C</xref>). Manubrial plate with 2+2 <abbrev xmlns:xlink="http://www.w3.org/1999/xlink" xlink:title="pseudopore" id="ABBRID0ELEAG" xlink:type="simple">psp</abbrev> and four ciliated chaetae. Manubrium ventrally densely covered with medium size scales, one short smooth chaeta basally. Dens curved, tapering, constituted of a rather short basal part hardly crenulated, long medial part with well-defined dorsal crenulations and short, thinner, smooth distal part, ~4× mucro length. Dens basally with 1+1 row of four or five finely ciliated spines on inner side (normally with 4+4), sometimes asymmetrical and 1+1 long smooth chaetae latero-externally (Fig. <xref ref-type="fig" rid="F7">7C</xref>). Laterally dens covered with ciliated mes (Fig. <xref ref-type="fig" rid="F7">7C</xref>), ventrally with medium-sized elongated scales mixed with ciliated mes; scales absent on distal non-crenulated part (Fig. <xref ref-type="fig" rid="F7">7C, E</xref>). Mucro bidentate, without basal spine (Fig. <xref ref-type="fig" rid="F7">7E</xref>).</p><p><bold><italic>Genital plate</italic></bold> as in <italic><tp:taxon-name><tp:taxon-name-part taxon-name-part-type="genus" reg="Alloscopus">A.</tp:taxon-name-part><tp:taxon-name-part taxon-name-part-type="species" reg="whitteni">whitteni</tp:taxon-name-part></tp:taxon-name></italic> Jantarit &amp; Sangsiri, 2020. Female with 2+2 smooth mic, one pair on anterior and posterior lobes. Type series without adult males.</p></tp:treatment-sec><tp:treatment-sec sec-type="remarks" id="SECID0ERFAG"><title>Remarks.</title><p><italic><tp:taxon-name><tp:taxon-name-part taxon-name-part-type="genus" reg="Alloscopus">Alloscopus</tp:taxon-name-part><tp:taxon-name-part taxon-name-part-type="species" reg="sago">sago</tp:taxon-name-part></tp:taxon-name></italic> sp. nov. shows morphological similarity to <italic><tp:taxon-name><tp:taxon-name-part taxon-name-part-type="genus" reg="Alloscopus">A.</tp:taxon-name-part><tp:taxon-name-part taxon-name-part-type="species" reg="whitteni">whitteni</tp:taxon-name-part></tp:taxon-name></italic> that is found in a cave environment in Phang Nga Province, southern Thailand. Both species share several morphological traits, including the presence of a red dark red eye patch; the absence of an apical pin chaeta on <abbrev xmlns:xlink="http://www.w3.org/1999/xlink" xlink:title="antennal segment" id="ABBRID0ENGAG" xlink:type="simple">Ant</abbrev>. IV; number of “An” (=8), “A” (=5), “M” (=3) and “S”(=7) series on dorsal head; labial basis formula (M1m2rel1l2); number of processes of papilla E (5); number of spiniform labral papillae (4); number of mac on <abbrev xmlns:xlink="http://www.w3.org/1999/xlink" xlink:title="thoracic segment" id="ABBRID0ERGAG" xlink:type="simple">Th</abbrev>. III (7+7); number of lateral mac on <abbrev xmlns:xlink="http://www.w3.org/1999/xlink" xlink:title="abdominal segment" id="ABBRID0EVGAG" xlink:type="simple">Abd</abbrev>. III (2+2); ungual inner side without unpaired teeth; and presence of smooth chaetae on tibiotarsi. However, <italic><tp:taxon-name><tp:taxon-name-part taxon-name-part-type="genus" reg="Alloscopus">A.</tp:taxon-name-part><tp:taxon-name-part taxon-name-part-type="species" reg="sago">sago</tp:taxon-name-part></tp:taxon-name></italic> sp. nov. differs from the all other blind <italic><tp:taxon-name><tp:taxon-name-part taxon-name-part-type="genus" reg="Alloscopus">Alloscopus</tp:taxon-name-part></tp:taxon-name></italic> species, including <italic><tp:taxon-name><tp:taxon-name-part taxon-name-part-type="genus" reg="Alloscopus">A.</tp:taxon-name-part><tp:taxon-name-part taxon-name-part-type="species" reg="whitteni">whitteni</tp:taxon-name-part></tp:taxon-name></italic>, by number of mac on <abbrev xmlns:xlink="http://www.w3.org/1999/xlink" xlink:title="thoracic segment" id="ABBRID0EWHAG" xlink:type="simple">Th</abbrev>. II with only nine mac (vs 10–13 mac) and the presence of 5+5 smooth chaetae on manubrium (vs 3–4+3–4). This new species can also be distinguished from <italic><tp:taxon-name><tp:taxon-name-part taxon-name-part-type="genus" reg="Alloscopus">A.</tp:taxon-name-part><tp:taxon-name-part taxon-name-part-type="species" reg="whitteni">whitteni</tp:taxon-name-part></tp:taxon-name></italic> by a combination of the following characters: longer antennae (1.8–2.1 vs 1.5); body without pigment (vs orange pigment); 9+9 mac on <abbrev xmlns:xlink="http://www.w3.org/1999/xlink" xlink:title="thoracic segment" id="ABBRID0EFIAG" xlink:type="simple">Th</abbrev>. II (vs 10+10); small number of chaetae on posterior face (7–8 vs 12); and smooth chaetae on manubrium (5+5 vs 4+4). The habitat of the new species is distinctly different, as it is found exclusively within the bark of the sago palm tree, whereas the latter species is confined to cave environments. Diagnostic characters of this new species and all seven closely related blind species are provided in Table <xref ref-type="table" rid="T1">1</xref>.</p><table-wrap id="T1" position="float" orientation="portrait"><label>Table 1.</label><caption><p>Morphological comparison among the ten blind <italic><tp:taxon-name><tp:taxon-name-part taxon-name-part-type="genus" reg="Alloscopus">Alloscopus</tp:taxon-name-part></tp:taxon-name></italic> species.</p></caption><table id="TID0E1XAG" rules="all"><tbody><tr><th rowspan="1" colspan="1">Characteristics/species</th><th rowspan="1" colspan="1">
                        <italic>
                          <tp:taxon-name><tp:taxon-name-part taxon-name-part-type="genus" reg="Alloscopus">A.</tp:taxon-name-part><tp:taxon-name-part taxon-name-part-type="species" reg="arborealis">arborealis</tp:taxon-name-part></tp:taxon-name>
                        </italic>
                      </th><th rowspan="1" colspan="1">
                        <italic>
                          <tp:taxon-name><tp:taxon-name-part taxon-name-part-type="genus" reg="Alloscopus">A.</tp:taxon-name-part><tp:taxon-name-part taxon-name-part-type="species" reg="bannaensis">bannaensis</tp:taxon-name-part></tp:taxon-name>
                        </italic>
                      </th><th rowspan="1" colspan="1">
                        <italic>
                          <tp:taxon-name><tp:taxon-name-part taxon-name-part-type="genus" reg="Alloscopus">A.</tp:taxon-name-part><tp:taxon-name-part taxon-name-part-type="species" reg="deharvengi">deharvengi</tp:taxon-name-part></tp:taxon-name>
                        </italic>
                      </th><th rowspan="1" colspan="1"><italic><tp:taxon-name><tp:taxon-name-part taxon-name-part-type="genus" reg="Alloscopus">A.</tp:taxon-name-part><tp:taxon-name-part taxon-name-part-type="species" reg="jantapasoae">jantapasoae</tp:taxon-name-part></tp:taxon-name></italic> sp. nov.</th><th rowspan="1" colspan="1">
                        <italic>
                          <tp:taxon-name><tp:taxon-name-part taxon-name-part-type="genus" reg="Alloscopus">A.</tp:taxon-name-part><tp:taxon-name-part taxon-name-part-type="species" reg="liuae">liuae</tp:taxon-name-part></tp:taxon-name>
                        </italic>
                      </th><th rowspan="1" colspan="1">
                        <italic>
                          <tp:taxon-name><tp:taxon-name-part taxon-name-part-type="genus" reg="Alloscopus">A.</tp:taxon-name-part><tp:taxon-name-part taxon-name-part-type="species" reg="namtip">namtip</tp:taxon-name-part></tp:taxon-name>
                        </italic>
                      </th><th rowspan="1" colspan="1"><italic><tp:taxon-name><tp:taxon-name-part taxon-name-part-type="genus" reg="Alloscopus">A.</tp:taxon-name-part><tp:taxon-name-part taxon-name-part-type="species" reg="sago">sago</tp:taxon-name-part></tp:taxon-name></italic> sp. nov.</th><th rowspan="1" colspan="1">
                        <italic>
                          <tp:taxon-name><tp:taxon-name-part taxon-name-part-type="genus" reg="Alloscopus">A.</tp:taxon-name-part><tp:taxon-name-part taxon-name-part-type="species" reg="tetracanthus">tetracanthus</tp:taxon-name-part></tp:taxon-name>
                        </italic>
                      </th><th rowspan="1" colspan="1">
                        <italic>
                          <tp:taxon-name><tp:taxon-name-part taxon-name-part-type="genus" reg="Alloscopus">A.</tp:taxon-name-part><tp:taxon-name-part taxon-name-part-type="species" reg="thailandensis">thailandensis</tp:taxon-name-part></tp:taxon-name>
                        </italic>
                      </th><th rowspan="1" colspan="1">
                        <italic>
                          <tp:taxon-name><tp:taxon-name-part taxon-name-part-type="genus" reg="Alloscopus">A.</tp:taxon-name-part><tp:taxon-name-part taxon-name-part-type="species" reg="whitteni">whitteni</tp:taxon-name-part></tp:taxon-name>
                        </italic>
                      </th></tr><tr><td rowspan="1" colspan="1">Body length (mm)</td><td rowspan="1" colspan="1">0.91–1.51</td><td rowspan="1" colspan="1">3</td><td rowspan="1" colspan="1">1.4</td><td rowspan="1" colspan="1">1.3–1.7</td><td rowspan="1" colspan="1">1.6</td><td rowspan="1" colspan="1">1.6</td><td rowspan="1" colspan="1">1.2–1.5</td><td rowspan="1" colspan="1">1.6</td><td rowspan="1" colspan="1">1.7</td><td rowspan="1" colspan="1">1.7</td></tr><tr><td rowspan="1" colspan="1"><abbrev xmlns:xlink="http://www.w3.org/1999/xlink" xlink:title="antennal segment" id="ABBRID0ELPAG" xlink:type="simple">Ant</abbrev>./head</td><td rowspan="1" colspan="1">1.1–1.8</td><td rowspan="1" colspan="1">2.2</td><td rowspan="1" colspan="1">?</td><td rowspan="1" colspan="1">1.59–2.0</td><td rowspan="1" colspan="1">1.65</td><td rowspan="1" colspan="1">2</td><td rowspan="1" colspan="1">1.8–2.5</td><td rowspan="1" colspan="1">2.2</td><td rowspan="1" colspan="1">?</td><td rowspan="1" colspan="1">1.5</td></tr><tr><td rowspan="1" colspan="1">Eye patch</td><td rowspan="1" colspan="1">absent</td><td rowspan="1" colspan="1">present</td><td rowspan="1" colspan="1">absent</td><td rowspan="1" colspan="1">present dark red</td><td rowspan="1" colspan="1">present</td><td rowspan="1" colspan="1">present<break/> dark red</td><td rowspan="1" colspan="1">present dark red</td><td rowspan="1" colspan="1">absent to reddish brown</td><td rowspan="1" colspan="1">present dark red</td><td rowspan="1" colspan="1">Present<break/> dark red</td></tr><tr><td rowspan="1" colspan="1">Pigmentation</td><td rowspan="1" colspan="1">absent</td><td rowspan="1" colspan="1">orange pigments</td><td rowspan="1" colspan="1">absent</td><td rowspan="1" colspan="1">orange dots</td><td rowspan="1" colspan="1">absent or light pigment restricted to eye patch</td><td rowspan="1" colspan="1">absent</td><td rowspan="1" colspan="1">absent</td><td rowspan="1" colspan="1">absent</td><td rowspan="1" colspan="1">?</td><td rowspan="1" colspan="1">orange dots</td></tr><tr><td rowspan="1" colspan="1"><abbrev xmlns:xlink="http://www.w3.org/1999/xlink" xlink:title="antennal segment" id="ABBRID0E3SAG" xlink:type="simple">Ant</abbrev>. IV apical pin chaeta</td><td rowspan="1" colspan="1">absent</td><td rowspan="1" colspan="1">present</td><td rowspan="1" colspan="1">present</td><td rowspan="1" colspan="1">absent</td><td rowspan="1" colspan="1">present</td><td rowspan="1" colspan="1">absent</td><td rowspan="1" colspan="1">absent</td><td rowspan="1" colspan="1">present or absent</td><td rowspan="1" colspan="1">present</td><td rowspan="1" colspan="1">absent</td></tr><tr><td rowspan="1" colspan="1">PAO shape</td><td rowspan="1" colspan="1">irregular</td><td rowspan="1" colspan="1">overlapping</td><td rowspan="1" colspan="1">irregular</td><td rowspan="1" colspan="1">semidivided</td><td rowspan="1" colspan="1">semidivided</td><td rowspan="1" colspan="1">semidivided</td><td rowspan="1" colspan="1">semidivided</td><td rowspan="1" colspan="1">semidivided</td><td rowspan="1" colspan="1">oval</td><td rowspan="1" colspan="1">semidivided</td></tr><tr><td rowspan="1" colspan="11">Head chaetotaxy</td></tr><tr><td rowspan="1" colspan="1">An</td><td rowspan="1" colspan="1">7</td><td rowspan="1" colspan="1">8</td><td rowspan="1" colspan="1">5?</td><td rowspan="1" colspan="1">9</td><td rowspan="1" colspan="1">8(7)</td><td rowspan="1" colspan="1">9</td><td rowspan="1" colspan="1">8</td><td rowspan="1" colspan="1">?</td><td rowspan="1" colspan="1">3?</td><td rowspan="1" colspan="1">8</td></tr><tr><td rowspan="1" colspan="1">A</td><td rowspan="1" colspan="1">5 (A0, A2–A5)</td><td rowspan="1" colspan="1">5 (A0, A2–A3, A5–A6)</td><td rowspan="1" colspan="1">5 (A0, A2–A5)</td><td rowspan="1" colspan="1">4 (A0, A2–A4)</td><td rowspan="1" colspan="1">5 (A0, A2–A3, A5–A6)</td><td rowspan="1" colspan="1">4 (A0, A2–A4)</td><td rowspan="1" colspan="1">5 (A0, A2–A5)</td><td rowspan="1" colspan="1">4 (A0, A2–A4)</td><td rowspan="1" colspan="1">5 (A0, A2–A5)</td><td rowspan="1" colspan="1">5 (A0, A2–A5)</td></tr><tr><td rowspan="1" colspan="1">M</td><td rowspan="1" colspan="1">1 (M1)</td><td rowspan="1" colspan="1">3 (M1–M3)</td><td rowspan="1" colspan="1">3 (M1–M3)</td><td rowspan="1" colspan="1">3 (M1–M3)</td><td rowspan="1" colspan="1">3 (M1–M3)</td><td rowspan="1" colspan="1">3 (M1–M3)</td><td rowspan="1" colspan="1">3 (M1–M3)</td><td rowspan="1" colspan="1">3 (M1–M3)</td><td rowspan="1" colspan="1">3 (M1–M3)</td><td rowspan="1" colspan="1">3 (M1–M3)</td></tr><tr><td rowspan="1" colspan="1">S</td><td rowspan="1" colspan="1">7 (S0, S1, S3–S6, S6i)</td><td rowspan="1" colspan="1">7 (S0, S1, S3–S6, S6i)</td><td rowspan="1" colspan="1">7 (S0, S1, S3–S6, S6i)</td><td rowspan="1" colspan="1">7 (S0, S1, S3–S6, S6i)</td><td rowspan="1" colspan="1">7 (S0, S1, S3–S6, S6i)</td><td rowspan="1" colspan="1">7 (S0, S1, S3–S6, S6i)</td><td rowspan="1" colspan="1">7 (S0, S1, S3–S6, S6i)</td><td rowspan="1" colspan="1">7 (S0, S1, S3–S6, S6i)</td><td rowspan="1" colspan="1">7 (S0, S1, S3–S6, S6i)</td><td rowspan="1" colspan="1">7 (S0, S1, S3–S6, S6i)</td></tr><tr><td rowspan="1" colspan="1">Labial basis</td><td rowspan="1" colspan="1">M1m2_e l1_</td><td rowspan="1" colspan="1">M1m2el1l2</td><td rowspan="1" colspan="1">M1m2?eL1(l1)l2</td><td rowspan="1" colspan="1">M1m2_el1l2</td><td rowspan="1" colspan="1">?</td><td rowspan="1" colspan="1">M1m2rEl1(l2)</td><td rowspan="1" colspan="1">M1m2rel1l2</td><td rowspan="1" colspan="1">M1(m1)m2rel1l2</td><td rowspan="1" colspan="1">M1m2?el1l2</td><td rowspan="1" colspan="1">M1m2rel1(l2)</td></tr><tr><td rowspan="1" colspan="1">Chaetae of PLQ</td><td rowspan="1" colspan="1">weakly serrated</td><td rowspan="1" colspan="1">ciliated? Weakly serrated</td><td rowspan="1" colspan="1">smooth</td><td rowspan="1" colspan="1">weakly serrated</td><td rowspan="1" colspan="1">smooth</td><td rowspan="1" colspan="1">weakly serrated</td><td rowspan="1" colspan="1">weakly serrated</td><td rowspan="1" colspan="1">?</td><td rowspan="1" colspan="1">smooth</td><td rowspan="1" colspan="1">weakly serrated</td></tr><tr><td rowspan="1" colspan="1">Lateral processes of papilla E</td><td rowspan="1" colspan="1">5</td><td rowspan="1" colspan="1">5</td><td rowspan="1" colspan="1">4</td><td rowspan="1" colspan="1">5</td><td rowspan="1" colspan="1">5</td><td rowspan="1" colspan="1">5</td><td rowspan="1" colspan="1">5</td><td rowspan="1" colspan="1">?</td><td rowspan="1" colspan="1">3</td><td rowspan="1" colspan="1">5</td></tr><tr><td rowspan="1" colspan="1">Spiniform labral papillae</td><td rowspan="1" colspan="1">4</td><td rowspan="1" colspan="1">4</td><td rowspan="1" colspan="1">4</td><td rowspan="1" colspan="1">4</td><td rowspan="1" colspan="1">4</td><td rowspan="1" colspan="1">2</td><td rowspan="1" colspan="1">4</td><td rowspan="1" colspan="1">4</td><td rowspan="1" colspan="1">2</td><td rowspan="1" colspan="1">4</td></tr><tr><td rowspan="1" colspan="1">Chaetotaxy of <abbrev xmlns:xlink="http://www.w3.org/1999/xlink" xlink:title="thoracic segment" id="ABBRID0EZ4AG" xlink:type="simple">Th</abbrev>. II</td><td rowspan="1" colspan="1">13+13</td><td rowspan="1" colspan="1">12+12</td><td rowspan="1" colspan="1">12+12</td><td rowspan="1" colspan="1">11+11</td><td rowspan="1" colspan="1">12+12</td><td rowspan="1" colspan="1">11+11</td><td rowspan="1" colspan="1">9+9</td><td rowspan="1" colspan="1">9–10+9–10</td><td rowspan="1" colspan="1">12+12</td><td rowspan="1" colspan="1">10+10</td></tr><tr><td rowspan="1" colspan="1">central mac</td><td rowspan="1" colspan="1">6+6 (a5, m2, m2i, m4, m4i, m4p)</td><td rowspan="1" colspan="1">6+6 (a5, m1–2, m4, m4p, m4i)</td><td rowspan="1" colspan="1">6+6 (a5, m2, m2i, m4, m4p, m4i)</td><td rowspan="1" colspan="1">6+6 (a5, m2, m2i, m4, m4p, m4i)</td><td rowspan="1" colspan="1">6+6 (a5, m1–2, m4, m4p, m4i)</td><td rowspan="1" colspan="1">6+6 (a5, m2, m2i, m4, m4p, m4i)</td><td rowspan="1" colspan="1">4+4 (a5, m2, m4, m4p)</td><td rowspan="1" colspan="1">4–5+4–5 (a5, m2, m4, (m4p), m4i)</td><td rowspan="1" colspan="1">6+6 (a5, m2, m2i, m4, m4p, m4i)</td><td rowspan="1" colspan="1">5+5 (a5, m2, m4, m4p, m4i)</td></tr><tr><td rowspan="1" colspan="1">posterior mac</td><td rowspan="1" colspan="1">7+7 (p1–p5, 1p, 2a)</td><td rowspan="1" colspan="1">6+6 (p1–p3, p5, 1p, 1p2, p2e)</td><td rowspan="1" colspan="1">6+6 (p1–2, p4–6, 1p)</td><td rowspan="1" colspan="1">5+5 (p1–3, p2e, p5)</td><td rowspan="1" colspan="1">6+6 (p1–p3, p5, 1p, 1p2, p2e)</td><td rowspan="1" colspan="1">5+5 (p1–3, p2e, p5)</td><td rowspan="1" colspan="1">5+5 (p1–3, p2e, p5)</td><td rowspan="1" colspan="1">4–5+4–5 (p1–2, (p3), p4–5)</td><td rowspan="1" colspan="1">6+6 (p1–2, p4–6, 1p)</td><td rowspan="1" colspan="1">5+5 (p1–3, p2e, p5)</td></tr><tr><td rowspan="1" colspan="1">Chaetotaxy of <abbrev xmlns:xlink="http://www.w3.org/1999/xlink" xlink:title="thoracic segment" id="ABBRID0EEBBG" xlink:type="simple">Th</abbrev>. III</td><td rowspan="1" colspan="1">8+8</td><td rowspan="1" colspan="1">8+8</td><td rowspan="1" colspan="1">6+6?</td><td rowspan="1" colspan="1">7+7</td><td rowspan="1" colspan="1">7+7</td><td rowspan="1" colspan="1">7+7</td><td rowspan="1" colspan="1">7+7</td><td rowspan="1" colspan="1">6+6?</td><td rowspan="1" colspan="1">7+7</td><td rowspan="1" colspan="1">7+7</td></tr><tr><td rowspan="1" colspan="1">central mac</td><td rowspan="1" colspan="1">7+7 (p1–3, p1a, a4–5, and unnamed mac)</td><td rowspan="1" colspan="1">6+6 (p1–3, p1a, a4–5)</td><td rowspan="1" colspan="1">6+6 (p1–3, p1a, a4–5)</td><td rowspan="1" colspan="1">6+6 (p1–3, p1a, a4–5)</td><td rowspan="1" colspan="1">6+6 (p1–3, p1a, a4–5)</td><td rowspan="1" colspan="1">6+6 (p1–3, p1a, a4–5)</td><td rowspan="1" colspan="1">6+6 (p1–3, p1a, a4–5)</td><td rowspan="1" colspan="1">6+6 (p1–3, p1a, a4–5)</td><td rowspan="1" colspan="1">6+6 (p1–3, p1a, a4–5)</td><td rowspan="1" colspan="1">6+6 (p1–3, p1a, a4–5)</td></tr><tr><td rowspan="1" colspan="1">lateral mac</td><td rowspan="1" colspan="1">1+1 (a6)</td><td rowspan="1" colspan="1">2+2 (a6, m6)</td><td rowspan="1" colspan="1">?</td><td rowspan="1" colspan="1">1+1 (a6)</td><td rowspan="1" colspan="1">1+1 (a6)</td><td rowspan="1" colspan="1">1+1 (a6)</td><td rowspan="1" colspan="1">1+1 (a6)</td><td rowspan="1" colspan="1">?</td><td rowspan="1" colspan="1">1+1 (a6)</td><td rowspan="1" colspan="1">1+1 (a6)</td></tr><tr><td rowspan="1" colspan="1">Lateral mac on <abbrev xmlns:xlink="http://www.w3.org/1999/xlink" xlink:title="abdominal segment" id="ABBRID0EPEBG" xlink:type="simple">Abd</abbrev>. III</td><td rowspan="1" colspan="1">1(pm6)</td><td rowspan="1" colspan="1">2(pm6, p6)</td><td rowspan="1" colspan="1">2(pm6, p6)</td><td rowspan="1" colspan="1">2(pm6, p6)</td><td rowspan="1" colspan="1">1(pm6)</td><td rowspan="1" colspan="1">2(pm6, p6)</td><td rowspan="1" colspan="1">2(pm6, p6)</td><td rowspan="1" colspan="1">2(pm6, p6)</td><td rowspan="1" colspan="1">2(pm6, p6)</td><td rowspan="1" colspan="1">2(pm6, p6)</td></tr><tr><td rowspan="1" colspan="1">Chaetotaxy of <abbrev xmlns:xlink="http://www.w3.org/1999/xlink" xlink:title="abdominal segment" id="ABBRID0EWFBG" xlink:type="simple">Abd</abbrev>. IV</td><td rowspan="1" colspan="1">6+6</td><td rowspan="1" colspan="1">7+7</td><td rowspan="1" colspan="1">?</td><td rowspan="1" colspan="1">7+7</td><td rowspan="1" colspan="1">5+5</td><td rowspan="1" colspan="1">6+6</td><td rowspan="1" colspan="1">6+6</td><td rowspan="1" colspan="1">?</td><td rowspan="1" colspan="1">?</td><td rowspan="1" colspan="1">6+6</td></tr><tr><td rowspan="1" colspan="1">central mac</td><td rowspan="1" colspan="1">2+2 (A6, B5)</td><td rowspan="1" colspan="1">2+2 (A6. B5)</td><td rowspan="1" colspan="1">2+2 (?)</td><td rowspan="1" colspan="1">3+3 (A6, B6, C2)</td><td rowspan="1" colspan="1">2+2 (A6, B5)</td><td rowspan="1" colspan="1">2+2 (A6, B5)</td><td rowspan="1" colspan="1">2+2 (A6, B5)</td><td rowspan="1" colspan="1">2+2 (A6, B5)</td><td rowspan="1" colspan="1">2+2 (?)</td><td rowspan="1" colspan="1">2+2 (A6, B5)</td></tr><tr><td rowspan="1" colspan="1">lateral mac</td><td rowspan="1" colspan="1">4+4 (E1, E3, F3, Ee10)</td><td rowspan="1" colspan="1">5+5 (E3–E4, F1–F3)</td><td rowspan="1" colspan="1">?</td><td rowspan="1" colspan="1">4+4 (E1, E3–4, Ee)</td><td rowspan="1" colspan="1">3+3 (E3, F1, F3)</td><td rowspan="1" colspan="1">4+4 (E1, E3–4, Ee)</td><td rowspan="1" colspan="1">4+4 (E1, E3–4, Ee)</td><td rowspan="1" colspan="1">?</td><td rowspan="1" colspan="1">?</td><td rowspan="1" colspan="1">4+4 (E1, E3–4, Ee)</td></tr><tr><td rowspan="1" colspan="1">Tergal <abbrev xmlns:xlink="http://www.w3.org/1999/xlink" xlink:title="very short, thick pointed S-chaetae" id="ABBRID0EBJBG" xlink:type="simple">ms</abbrev> (from <abbrev xmlns:xlink="http://www.w3.org/1999/xlink" xlink:title="thoracic segment" id="ABBRID0EFJBG" xlink:type="simple">Th</abbrev>. II–<abbrev xmlns:xlink="http://www.w3.org/1999/xlink" xlink:title="abdominal segment" id="ABBRID0EJJBG" xlink:type="simple">Abd</abbrev>. V)</td><td rowspan="1" colspan="1">1,0,0,0,1,0,0</td><td rowspan="1" colspan="1">1,0,1,0,1,0,0</td><td rowspan="1" colspan="1">?</td><td rowspan="1" colspan="1">1,0,1,0,1,0,0</td><td rowspan="1" colspan="1">1,0,1,0,1,0,0</td><td rowspan="1" colspan="1">1,0,1,0,1,0,0</td><td rowspan="1" colspan="1">1,0,1,0,1,0,0</td><td rowspan="1" colspan="1">?</td><td rowspan="1" colspan="1">?</td><td rowspan="1" colspan="1">1,0,1,0,1,0,0</td></tr><tr><td rowspan="1" colspan="1"><abbrev xmlns:xlink="http://www.w3.org/1999/xlink" xlink:title="sensillum" id="ABBRID0EQKBG" xlink:type="simple">sens</abbrev> (from <abbrev xmlns:xlink="http://www.w3.org/1999/xlink" xlink:title="thoracic segment" id="ABBRID0EUKBG" xlink:type="simple">Th</abbrev>. II–<abbrev xmlns:xlink="http://www.w3.org/1999/xlink" xlink:title="abdominal segment" id="ABBRID0EYKBG" xlink:type="simple">Abd</abbrev>. V, elongated one not included)</td><td rowspan="1" colspan="1">2,2,1,3,3,4,3</td><td rowspan="1" colspan="1">2,2,1,3,3,3,3</td><td rowspan="1" colspan="1">?</td><td rowspan="1" colspan="1">2,2,1,3,3,3,3</td><td rowspan="1" colspan="1">2,2,1,3,3,3,3</td><td rowspan="1" colspan="1">2,2,1,3,3,3,3</td><td rowspan="1" colspan="1">2,2,1,3,3,3,3</td><td rowspan="1" colspan="1">?</td><td rowspan="1" colspan="1">?</td><td rowspan="1" colspan="1">2,2,1,3,3,3,3</td></tr><tr><td rowspan="1" colspan="1">Ungual inner unpaired teeth</td><td rowspan="1" colspan="1">0</td><td rowspan="1" colspan="1">0</td><td rowspan="1" colspan="1">0</td><td rowspan="1" colspan="1">0–1 (tiny)</td><td rowspan="1" colspan="1">1</td><td rowspan="1" colspan="1">1–2</td><td rowspan="1" colspan="1">0</td><td rowspan="1" colspan="1">0</td><td rowspan="1" colspan="1">1–2</td><td rowspan="1" colspan="1">0</td></tr><tr><td rowspan="1" colspan="1">Smooth chaetae on tibiotarsi</td><td rowspan="1" colspan="1">absent</td><td rowspan="1" colspan="1">absent</td><td rowspan="1" colspan="1">present</td><td rowspan="1" colspan="1">absent</td><td rowspan="1" colspan="1">present</td><td rowspan="1" colspan="1">absent</td><td rowspan="1" colspan="1">present</td><td rowspan="1" colspan="1">present</td><td rowspan="1" colspan="1">absent</td><td rowspan="1" colspan="1">present</td></tr><tr><td rowspan="1" colspan="1">Smooth chaetae on trochanteral organ</td><td rowspan="1" colspan="1">19–22</td><td rowspan="1" colspan="1">19–32 (spine-like chaetae)</td><td rowspan="1" colspan="1">17</td><td rowspan="1" colspan="1">16–22</td><td rowspan="1" colspan="1">13–18 (spine-like chaetae)</td><td rowspan="1" colspan="1">25–32</td><td rowspan="1" colspan="1">18–21</td><td rowspan="1" colspan="1">15</td><td rowspan="1" colspan="1">15</td><td rowspan="1" colspan="1">12–20</td></tr><tr><td rowspan="1" colspan="11">Chaetae on ventral tube</td></tr><tr><td rowspan="1" colspan="1">anterior face</td><td rowspan="1" colspan="1">6–7+6–7 (4c, 2–3se)</td><td rowspan="1" colspan="1">8–11</td><td rowspan="1" colspan="1">?</td><td rowspan="1" colspan="1">6+6</td><td rowspan="1" colspan="1">6–9</td><td rowspan="1" colspan="1">9+9</td><td rowspan="1" colspan="1">7+7</td><td rowspan="1" colspan="1">8+8</td><td rowspan="1" colspan="1">?</td><td rowspan="1" colspan="1">7–9+7–9</td></tr><tr><td rowspan="1" colspan="1">posterior face</td><td rowspan="1" colspan="1">4–5 + 4–5 (2c, 2–3se)</td><td rowspan="1" colspan="1">many</td><td rowspan="1" colspan="1">?</td><td rowspan="1" colspan="1">10–11+10–11</td><td rowspan="1" colspan="1">11–17</td><td rowspan="1" colspan="1">23</td><td rowspan="1" colspan="1">7–8+7–8</td><td rowspan="1" colspan="1">16+16?</td><td rowspan="1" colspan="1">?</td><td rowspan="1" colspan="1">12+12?</td></tr><tr><td rowspan="1" colspan="1">lateral flap</td><td rowspan="1" colspan="1">7+7</td><td rowspan="1" colspan="1">13–16</td><td rowspan="1" colspan="1">?</td><td rowspan="1" colspan="1">11+11</td><td rowspan="1" colspan="1">9–15</td><td rowspan="1" colspan="1">12+12</td><td rowspan="1" colspan="1">11+11</td><td rowspan="1" colspan="1">?</td><td rowspan="1" colspan="1">?</td><td rowspan="1" colspan="1">11–12+11–12</td></tr><tr><td rowspan="1" colspan="1">Smooth chaetae on manubrium</td><td rowspan="1" colspan="1">4+4</td><td rowspan="1" colspan="1">3+3</td><td rowspan="1" colspan="1">4+4</td><td rowspan="1" colspan="1">3+3</td><td rowspan="1" colspan="1">4+4</td><td rowspan="1" colspan="1">4+4</td><td rowspan="1" colspan="1">5+5</td><td rowspan="1" colspan="1">3+3</td><td rowspan="1" colspan="1">4+4</td><td rowspan="1" colspan="1">4+4</td></tr><tr><td rowspan="1" colspan="1">Smooth chaetae on lateral anal valves</td><td rowspan="1" colspan="1">0</td><td rowspan="1" colspan="1">0</td><td rowspan="1" colspan="1">2</td><td rowspan="1" colspan="1">0</td><td rowspan="1" colspan="1">1</td><td rowspan="1" colspan="1">0</td><td rowspan="1" colspan="1">2</td><td rowspan="1" colspan="1">2–3</td><td rowspan="1" colspan="1">0</td><td rowspan="1" colspan="1">3</td></tr><tr><td rowspan="1" colspan="1">Number of spines on dens</td><td rowspan="1" colspan="1">5–8</td><td rowspan="1" colspan="1">5–6</td><td rowspan="1" colspan="1">3–5</td><td rowspan="1" colspan="1">3–5</td><td rowspan="1" colspan="1">3–5</td><td rowspan="1" colspan="1">4–6</td><td rowspan="1" colspan="1">4–5</td><td rowspan="1" colspan="1">4–7</td><td rowspan="1" colspan="1">3–6</td><td rowspan="1" colspan="1">4–6</td></tr><tr><td rowspan="1" colspan="1">Ecology</td><td rowspan="1" colspan="1">canopy and forest floor</td><td rowspan="1" colspan="1">litter or on leaves of forest floor</td><td rowspan="1" colspan="1">humus and mosses</td><td rowspan="1" colspan="1">cave</td><td rowspan="1" colspan="1">litter</td><td rowspan="1" colspan="1">cave</td><td rowspan="1" colspan="1">inside the bark of sago palm trees</td><td rowspan="1" colspan="1">leaf litter, forests, tea field</td><td rowspan="1" colspan="1">leaf litter, soil, roots, tree bark</td><td rowspan="1" colspan="1">cave</td></tr><tr><td rowspan="1" colspan="1">Distribution</td><td rowspan="1" colspan="1">Philippines</td><td rowspan="1" colspan="1">China</td><td rowspan="1" colspan="1">Papua New Guinea</td><td rowspan="1" colspan="1">Thailand</td><td rowspan="1" colspan="1">China</td><td rowspan="1" colspan="1">Thailand</td><td rowspan="1" colspan="1">Thailand</td><td rowspan="1" colspan="1">Australasia, South Asia, Pacific</td><td rowspan="1" colspan="1">Thailand</td><td rowspan="1" colspan="1">Thailand</td></tr><tr><td rowspan="1" colspan="1">Source</td><td rowspan="1" colspan="1">
                        <xref ref-type="bibr" rid="B2">Alviola et al. 2024</xref>
                      </td><td rowspan="1" colspan="1">
                        <xref ref-type="bibr" rid="B21">Zhang et al. 2020</xref>
                      </td><td rowspan="1" colspan="1"><xref ref-type="bibr" rid="B12">Mari-Mutt 1985</xref>; <xref ref-type="bibr" rid="B4">Cipola et al. 2016</xref></td><td rowspan="1" colspan="1">This study</td><td rowspan="1" colspan="1">
                        <xref ref-type="bibr" rid="B21">Zhang et al. 2020</xref>
                      </td><td rowspan="1" colspan="1">
                        <xref ref-type="bibr" rid="B8">Jantarit and Sangsiri 2020</xref>
                      </td><td rowspan="1" colspan="1">This study</td><td rowspan="1" colspan="1"><xref ref-type="bibr" rid="B3">Börner 1906</xref>; <xref ref-type="bibr" rid="B10">Mari-Mutt 1977</xref>, <xref ref-type="bibr" rid="B11">1982</xref>; <xref ref-type="bibr" rid="B13">Prabhoo 1971</xref>; Yoshii and Suhardjono 1989; <xref ref-type="bibr" rid="B4">Cipola et al. 2016</xref></td><td rowspan="1" colspan="1"><xref ref-type="bibr" rid="B12">Mari-Mutt 1985</xref>; <xref ref-type="bibr" rid="B4">Cipola et al. 2016</xref></td><td rowspan="1" colspan="1">
                        <xref ref-type="bibr" rid="B8">Jantarit and Sangsiri 2020</xref>
                      </td></tr></tbody></table><table-wrap-foot><fn><p>? indicates no information. Note: Chaetotaxy of <abbrev xmlns:xlink="http://www.w3.org/1999/xlink" xlink:title="thoracic segment" id="ABBRID0EB2BG" xlink:type="simple">Th</abbrev>. II for <italic><tp:taxon-name><tp:taxon-name-part taxon-name-part-type="genus" reg="Alloscopus">A.</tp:taxon-name-part><tp:taxon-name-part taxon-name-part-type="species" reg="tetracanthus">tetracanthus</tp:taxon-name-part></tp:taxon-name></italic> follows <xref ref-type="bibr" rid="B10">Mari-Mutt (1977</xref>: 244, <xref ref-type="bibr" rid="B11">1982</xref>: 90) and <xref ref-type="bibr" rid="B13">Prabhoo (1971</xref>: 34).</p></fn></table-wrap-foot></table-wrap></tp:treatment-sec><tp:treatment-sec sec-type="etymology" id="SECID0E32BG"><title>Etymology.</title><p>The species name is derived from the habitat in which this new species was found, the sago palm (<italic><tp:taxon-name><tp:taxon-name-part taxon-name-part-type="genus" reg="Metroxylon">Metroxylon</tp:taxon-name-part><tp:taxon-name-part taxon-name-part-type="species" reg="sagu">sagu</tp:taxon-name-part></tp:taxon-name></italic> Rottb.), a true sago palm typically found in lowland freshwater swamps. The name emphasizes the presence of springtails in the sago palm forests, which are native to southern Thailand, and underscores the ecological significance of the sago palm that serves not only as a major source of starch for commercial purposes but also as a habitat for numerous species, including the newly described <tp:taxon-name><tp:taxon-name-part taxon-name-part-type="order">Collembola</tp:taxon-name-part></tp:taxon-name> species.</p></tp:treatment-sec><tp:treatment-sec sec-type="ecology" id="SECID0EW4BG"><title>Ecology.</title><p>The new species is exclusively found on the old bark of the sago palm (<italic><tp:taxon-name><tp:taxon-name-part taxon-name-part-type="genus" reg="Metroxylon">Metroxylon</tp:taxon-name-part><tp:taxon-name-part taxon-name-part-type="species" reg="sagu">sagu</tp:taxon-name-part></tp:taxon-name></italic> Rottb) at the lower trunk level (Figs <xref ref-type="fig" rid="F1">1B</xref>, <xref ref-type="fig" rid="F2">2F</xref>). The sago palm population in this area is dense and is located within a protected zone managed by the local community at Ban Huay Pru, Khaun Khanun Subdistrict, Khaun Khanun District, Phatthalung Province, designated for the cultivation and harvesting of sago palm. The sago palm patch spans approximately 4.75 hectares (47,500 square meters) and is surrounded by agricultural areas, including rice fields, orchard plantations, and residential communities.</p></tp:treatment-sec><ref-list><ref id="B8"><mixed-citation xmlns:xlink="http://www.w3.org/1999/xlink" xlink:type="simple"><person-group><name name-style="western"><surname>Jantarit</surname><given-names>S</given-names></name><name name-style="western"><surname>Sangsiri</surname><given-names>T</given-names></name></person-group> (<year>2020</year>) <article-title>Two new species of <italic><tp:taxon-name><tp:taxon-name-part taxon-name-part-type="genus">Alloscopus</tp:taxon-name-part></tp:taxon-name></italic> from caves in Thailand, with a key to world species of the genus (<tp:taxon-name><tp:taxon-name-part taxon-name-part-type="superclass">Hexapoda</tp:taxon-name-part></tp:taxon-name>: <tp:taxon-name><tp:taxon-name-part taxon-name-part-type="order">Collembola</tp:taxon-name-part></tp:taxon-name>).</article-title><source>The Raffles Bulletin of Zoology</source><volume>35</volume>: <fpage>48</fpage>–<lpage>60</lpage>.</mixed-citation></ref><ref id="B2"><mixed-citation xmlns:xlink="http://www.w3.org/1999/xlink" xlink:type="simple"><person-group><name name-style="western"><surname>Alviola</surname><given-names>MS</given-names></name><name name-style="western"><surname>Lucañas</surname><given-names>CC</given-names></name><name name-style="western"><surname>Lit</surname><given-names>Jr IL</given-names></name><name name-style="western"><surname>Soto-Adames</surname><given-names>FN</given-names></name><name name-style="western"><surname>Jantarit</surname><given-names>S</given-names></name></person-group> (<year>2024</year>) <article-title>A new canopy-dwelling species of the genus <italic><tp:taxon-name><tp:taxon-name-part taxon-name-part-type="genus">Alloscopus</tp:taxon-name-part></tp:taxon-name></italic> Börner (<tp:taxon-name><tp:taxon-name-part taxon-name-part-type="order">Collembola</tp:taxon-name-part></tp:taxon-name>: <tp:taxon-name><tp:taxon-name-part taxon-name-part-type="family">Orchesellidae</tp:taxon-name-part></tp:taxon-name>: <tp:taxon-name><tp:taxon-name-part taxon-name-part-type="subfamily">Heteromurinae</tp:taxon-name-part></tp:taxon-name>) from Mt. Makiling, Philippines.</article-title><source>Zootaxa</source><volume>5045</volume>(<issue>2</issue>): <fpage>281</fpage>–<lpage>295</lpage>. <ext-link xlink:href="10.11646/zootaxa.5405.2.8" ext-link-type="doi" xlink:type="simple">https://doi.org/10.11646/zootaxa.5405.2.8</ext-link></mixed-citation></ref><ref id="B21"><mixed-citation xmlns:xlink="http://www.w3.org/1999/xlink" xlink:type="simple"><person-group><name name-style="western"><surname>Zhang</surname><given-names>F</given-names></name><name name-style="western"><surname>Cipola</surname><given-names>NG</given-names></name><name name-style="western"><surname>Pan</surname><given-names>ZX</given-names></name><name name-style="western"><surname>Ding</surname><given-names>Y</given-names></name></person-group> (<year>2020</year>) <article-title>New insight into the systematics of <tp:taxon-name><tp:taxon-name-part taxon-name-part-type="tribe">Heteromurinae</tp:taxon-name-part></tp:taxon-name> (<tp:taxon-name><tp:taxon-name-part taxon-name-part-type="order">Collembola</tp:taxon-name-part></tp:taxon-name>: <tp:taxon-name><tp:taxon-name-part taxon-name-part-type="family">Entomobryidae</tp:taxon-name-part></tp:taxon-name>: <tp:taxon-name><tp:taxon-name-part taxon-name-part-type="subfamily">Heteromurinae</tp:taxon-name-part></tp:taxon-name>) with special reference to <italic><tp:taxon-name><tp:taxon-name-part taxon-name-part-type="genus">Alloscopus</tp:taxon-name-part></tp:taxon-name></italic> and <italic><tp:taxon-name><tp:taxon-name-part taxon-name-part-type="genus">Sinodicranocentrus</tp:taxon-name-part></tp:taxon-name></italic> gen.n.</article-title><source>Arthropod Systematics &amp; Phylogeny</source><volume>78</volume>(<issue>1</issue>): <fpage>1</fpage>–<lpage>16</lpage>. <ext-link xlink:href="10.26049/ASP78-1-2020-01" ext-link-type="doi" xlink:type="simple">https://doi.org/10.26049/ASP78-1-2020-01</ext-link></mixed-citation></ref><ref id="B12"><mixed-citation xmlns:xlink="http://www.w3.org/1999/xlink" xlink:type="simple"><person-group><name name-style="western"><surname>Mari-Mutt</surname><given-names>JA</given-names></name></person-group> (<year>1985</year>) <article-title>Three new species of <tp:taxon-name><tp:taxon-name-part taxon-name-part-type="genus">Heteromurus</tp:taxon-name-part> (<tp:taxon-name-part taxon-name-part-type="subgenus">Alloscopus</tp:taxon-name-part>)</tp:taxon-name> and descriptive notes for species of the subgenus (<tp:taxon-name><tp:taxon-name-part taxon-name-part-type="order">Collembola</tp:taxon-name-part></tp:taxon-name>: <tp:taxon-name><tp:taxon-name-part taxon-name-part-type="family">Entomobryidae</tp:taxon-name-part></tp:taxon-name>).</article-title><source>The Florida Entomologist</source><volume>68</volume>(<issue>2</issue>): <fpage>335</fpage>–<lpage>346</lpage>. <ext-link xlink:href="10.2307/3494370" ext-link-type="doi" xlink:type="simple">https://doi.org/10.2307/3494370</ext-link></mixed-citation></ref><ref id="B4"><mixed-citation xmlns:xlink="http://www.w3.org/1999/xlink" xlink:type="simple"><person-group><name name-style="western"><surname>Cipola</surname><given-names>NG</given-names></name><name name-style="western"><surname>Oliveira</surname><given-names>FG</given-names></name><name name-style="western"><surname>Morais</surname><given-names>JW</given-names></name><name name-style="western"><surname>Bellini</surname><given-names>BC</given-names></name></person-group> (<year>2016</year>) <article-title>The <tp:taxon-name><tp:taxon-name-part taxon-name-part-type="tribe">Heteromurinae</tp:taxon-name-part></tp:taxon-name> Absolon &amp; Ksenemann (<tp:taxon-name><tp:taxon-name-part taxon-name-part-type="order">Collembola</tp:taxon-name-part></tp:taxon-name>, <tp:taxon-name><tp:taxon-name-part taxon-name-part-type="family">Entomobryidae</tp:taxon-name-part></tp:taxon-name>): A review of the genera status and diagnoses, keys for species of <italic><tp:taxon-name><tp:taxon-name-part taxon-name-part-type="genus">Alloscopus</tp:taxon-name-part></tp:taxon-name></italic> Börner and Heteromurtrella Mari-Mutt and description of a new species.</article-title><source>Zootaxa</source><volume>4084</volume>(<issue>2</issue>): <fpage>151</fpage>–<lpage>186</lpage>. <ext-link xlink:href="10.11646/zootaxa.4084.2.1" ext-link-type="doi" xlink:type="simple">https://doi.org/10.11646/zootaxa.4084.2.1</ext-link></mixed-citation></ref><ref id="B3"><mixed-citation xmlns:xlink="http://www.w3.org/1999/xlink" xlink:type="simple"><person-group><name name-style="western"><surname>Börner</surname><given-names>C</given-names></name></person-group> (<year>1906</year>) <article-title>Das System der Collembolen nebst Beschreibung neuer Collembolen des Hamburger Naturhistorischen Museums.</article-title><source>Mitteilungen aus den Naturhistorischen Museum in Hamburg,</source><volume>23</volume>: <fpage>147</fpage>–<lpage>188</lpage>.</mixed-citation></ref><ref id="B10"><mixed-citation xmlns:xlink="http://www.w3.org/1999/xlink" xlink:type="simple"><person-group><name name-style="western"><surname>Mari-Mutt</surname><given-names>JA</given-names></name></person-group> (<year>1977</year>) <article-title>The taxonomic status of <italic><tp:taxon-name><tp:taxon-name-part taxon-name-part-type="genus">Alloscopus</tp:taxon-name-part></tp:taxon-name></italic> and redescription of its two species.</article-title><source>The Pan-Pacific Entomologist</source><volume>53</volume>(<issue>4</issue>): <fpage>241</fpage>–<lpage>249</lpage>.</mixed-citation></ref><ref id="B11"><mixed-citation xmlns:xlink="http://www.w3.org/1999/xlink" xlink:type="simple"><person-group><name name-style="western"><surname>Mari-Mutt</surname><given-names>JA</given-names></name></person-group> (<year>1982</year>) <article-title>A new species of <tp:taxon-name><tp:taxon-name-part taxon-name-part-type="genus">Heteromurus</tp:taxon-name-part> (<tp:taxon-name-part taxon-name-part-type="subgenus">Alloscopus</tp:taxon-name-part>)</tp:taxon-name> from Papua New Guinea and descriptive notes for the other species of the subgenus (<tp:taxon-name><tp:taxon-name-part taxon-name-part-type="order">Collembola</tp:taxon-name-part></tp:taxon-name>: <tp:taxon-name><tp:taxon-name-part taxon-name-part-type="family">Entomobryidae</tp:taxon-name-part></tp:taxon-name>: <tp:taxon-name><tp:taxon-name-part taxon-name-part-type="subfamily">Orchesellinae</tp:taxon-name-part></tp:taxon-name>).</article-title><source>Pacific Insects</source><volume>24</volume>(<issue>1</issue>): <fpage>84</fpage>–<lpage>94</lpage>.</mixed-citation></ref><ref id="B13"><mixed-citation xmlns:xlink="http://www.w3.org/1999/xlink" xlink:type="simple"><person-group><name name-style="western"><surname>Prabhoo</surname><given-names>NR</given-names></name></person-group> (<year>1971</year>) <article-title>Soil and litter collembola of South India.</article-title><source>Oriental Insects</source><volume>5</volume>(<issue>1</issue>): <fpage>1</fpage>–<lpage>46</lpage>. <ext-link xlink:href="10.1080/00305316.1971.10433988" ext-link-type="doi" xlink:type="simple">https://doi.org/10.1080/00305316.1971.10433988</ext-link></mixed-citation></ref><ref id="B16"><mixed-citation xmlns:xlink="http://www.w3.org/1999/xlink" xlink:type="simple"><person-group><name name-style="western"><surname>Szeptycki</surname><given-names>A</given-names></name></person-group> (<year>1979</year>) <source>Morpho-systematic studies of <tp:taxon-name><tp:taxon-name-part taxon-name-part-type="order">Collembola</tp:taxon-name-part></tp:taxon-name>. IV. Chaetotaxy of the <tp:taxon-name><tp:taxon-name-part taxon-name-part-type="family">Entomobryidae</tp:taxon-name-part></tp:taxon-name> and its phylogenetical significance.</source><publisher-name>Polska Akademia Nauk</publisher-name>, <publisher-loc>Zakład Zoologii Systematycznej i Doświadczalnej, Państwowe Wydawnictwo Naukowe, Warszawa, Kraków</publisher-loc>, <size units="page">218 pp</size>.</mixed-citation></ref></ref-list></tp:taxon-treatment>
