# Supplementary material for: ﻿Two new species of the genus Alloscopus Börner, 1906 (Collembola, Orchesellidae, Heteromurinae) from southern Thailand
Source: Zookeys. 2025 Jul 16;1245:357–81. doi: 10.3897/zookeys.1245.148100 (PMC12287717; doi:10.3897/zookeys.1245.148100)
Supplement: XML Treatment for Alloscopus jantapasoae [file zookeys.1245.148100-treatment2.xml]

<!DOCTYPE tp:taxon-treatment
  PUBLIC "-//TaxonX//DTD Taxonomic Treatment Publishing DTD v0 20100105//EN" "tax-treatment-NSO.dtd">
<tp:taxon-treatment xmlns:tp="http://www.plazi.org/taxpub"><tp:treatment-meta><kwd-group><label>Taxon classification</label><kwd>
                  <named-content content-type="kingdom">Animalia</named-content>
                </kwd></kwd-group><mixed-citation publication-type="journal"><person-group><name><surname>Jantarit</surname><given-names>Sopark</given-names></name><name><surname>Manee</surname><given-names>Nongnapat</given-names></name><name><surname>Nilsai</surname><given-names>Areeruk</given-names></name><name><surname>Mitpuangchon</surname><given-names>Natrada</given-names></name><name><surname>Pimsai</surname><given-names>Awatsaya</given-names></name></person-group><article-title>﻿Two new species of the genus <italic><tp:taxon-name><tp:taxon-name-part taxon-name-part-type="genus" reg="Alloscopus">Alloscopus</tp:taxon-name-part></tp:taxon-name></italic> Börner, 1906 (<tp:taxon-name><tp:taxon-name-part taxon-name-part-type="order">Collembola</tp:taxon-name-part></tp:taxon-name>, <tp:taxon-name><tp:taxon-name-part taxon-name-part-type="family">Orchesellidae</tp:taxon-name-part></tp:taxon-name>, <tp:taxon-name><tp:taxon-name-part taxon-name-part-type="subfamily">Heteromurinae</tp:taxon-name-part></tp:taxon-name>) from southern Thailand</article-title><source>Zookeys</source><day>16</day><month>07</month><year>2025</year><volume>1245</volume><fpage>357</fpage><lpage>381</lpage><pub-id pub-id-type="doi">10.3897/zookeys.1245.148100</pub-id></mixed-citation></tp:treatment-meta><tp:nomenclature><label>﻿</label><tp:taxon-name>
                <object-id xmlns:xlink="http://www.w3.org/1999/xlink" content-type="arpha" xlink:type="simple">03BF1C65-DAAA-58D8-A599-26FA780957C2</object-id>
                <tp:taxon-name-part taxon-name-part-type="genus" reg="Alloscopus">Alloscopus</tp:taxon-name-part>
                <tp:taxon-name-part taxon-name-part-type="species" reg="jantapasoae">jantapasoae</tp:taxon-name-part>
                <object-id xmlns:xlink="http://www.w3.org/1999/xlink" content-type="zoobank" xlink:type="simple">https://zoobank.org/D413A604-BF51-47CA-9B9E-4F0A63CBBF25</object-id>
              </tp:taxon-name><tp:taxon-authority>Jantarit, Nilsai &amp; Manee</tp:taxon-authority><tp:taxon-status xmlns:xlink="http://www.w3.org/1999/xlink" xlink:type="simple">sp. nov.</tp:taxon-status><xref ref-type="fig" rid="F1">Figs 1</xref><xref ref-type="fig" rid="F2">, 2</xref><xref ref-type="fig" rid="F5">, 5</xref><xref ref-type="fig" rid="F7">, 7</xref><xref ref-type="fig" rid="F8">, 8</xref><xref ref-type="table" rid="T1">; Table 1</xref></tp:nomenclature><tp:treatment-sec sec-type="material" id="SECID0EWBAI"><title>Material examined.</title><p><bold><italic>Holotype</italic></bold>: • female on slides: sample # THA_SJ_TRG03; Thailand: Trang: Huai Yot District, Pak Chaem subdistrict; Tham Khao Tang Lon (note: “tham” = “cave” in Thai): <named-content xmlns:xlink="http://www.w3.org/1999/xlink" content-type="dwc:verbatimCoordinates" xlink:type="simple"><named-content content-type="geo-json" specific-use="{&#34;type&#34;:&#34;Point&#34;,&#34;coordinates&#34;:[99.686722,7.705306]}" id="NCID0EECAI" xlink:type="simple">7°42'19.1"N, 99°41'12.2"E</named-content></named-content>, 170 m <abbrev xmlns:xlink="http://www.w3.org/1999/xlink" xlink:title="above sea level" id="ABBRID0EJCAI" xlink:type="simple">asl</abbrev>, by aspirator, coll. S. Jantarit, 21 xii 2019. <bold><italic>Paratypes</italic></bold>: • collection data same as holotype; on slides: • seven samples, • one female and • six subadults, by aspirator.</p></tp:treatment-sec><tp:treatment-sec sec-type="description" id="SECID0EQCAI"><title>Description.</title><p><bold><italic>Habitus</italic></bold> (Fig. <xref ref-type="fig" rid="F2">2C, D</xref>). Medium sized <tp:taxon-name><tp:taxon-name-part taxon-name-part-type="family">Orchesellidae</tp:taxon-name-part></tp:taxon-name>. Body length (head + trunk) up to 1.7 mm. Scales present on both sides of <abbrev xmlns:xlink="http://www.w3.org/1999/xlink" xlink:title="antennal segment" id="ABBRID0EEDAI" xlink:type="simple">Ant</abbrev>. I–II, on both sides of head, body, legs (coxa to femur), ventral tube and furca. Color whitish in ethanol with orange dotted pigments on antennae, head, body, legs and furca (Fig. <xref ref-type="fig" rid="F2">2C</xref>). Dark red ocular patch presence. Antennal length shorter than the body. Eyes absent. PAO shape irregular (three overlapping ovals) located just below antennal mac. Body slender, not bent nor humped at level of <abbrev xmlns:xlink="http://www.w3.org/1999/xlink" xlink:title="thoracic segment" id="ABBRID0EMDAI" xlink:type="simple">Th</abbrev>. II.</p><p><bold><italic>Pseudopores</italic></bold> (Figs <xref ref-type="fig" rid="F5">5B</xref>, <xref ref-type="fig" rid="F9">9A</xref>) present as round flat disks, as large as mac sockets, present on various parts of body: antennae, head, tergites, coxae and manubrium. Antennae with <abbrev xmlns:xlink="http://www.w3.org/1999/xlink" xlink:title="pseudopore" id="ABBRID0E6DAI" xlink:type="simple">psp</abbrev> located on tip of <abbrev xmlns:xlink="http://www.w3.org/1999/xlink" xlink:title="antennal segment" id="ABBRID0EDEAI" xlink:type="simple">Ant</abbrev>. II and III (2 on each segment). Head with 1+1 <abbrev xmlns:xlink="http://www.w3.org/1999/xlink" xlink:title="pseudopore" id="ABBRID0EHEAI" xlink:type="simple">psp</abbrev> laterally, anterior to PAO. Tergites, 1+1 <abbrev xmlns:xlink="http://www.w3.org/1999/xlink" xlink:title="pseudopore" id="ABBRID0ELEAI" xlink:type="simple">psp</abbrev> near axis, from <abbrev xmlns:xlink="http://www.w3.org/1999/xlink" xlink:title="thoracic segment" id="ABBRID0EPEAI" xlink:type="simple">Th</abbrev>. II to <abbrev xmlns:xlink="http://www.w3.org/1999/xlink" xlink:title="abdominal segment" id="ABBRID0ETEAI" xlink:type="simple">Abd</abbrev>. IV (Fig. <xref ref-type="fig" rid="F5">5B</xref>). Sternite of <abbrev xmlns:xlink="http://www.w3.org/1999/xlink" xlink:title="abdominal segment" id="ABBRID0E2EAI" xlink:type="simple">Abd</abbrev>. IV with one <abbrev xmlns:xlink="http://www.w3.org/1999/xlink" xlink:title="pseudopore" id="ABBRID0E6EAI" xlink:type="simple">psp</abbrev> near tenaculum. Coxae of legs I–II with 1+1 <abbrev xmlns:xlink="http://www.w3.org/1999/xlink" xlink:title="pseudopore" id="ABBRID0EDFAI" xlink:type="simple">psp</abbrev> near longitudinal rows of chaetae (Fig. <xref ref-type="fig" rid="F9">9A</xref>). On manubrium with 2+2 dorso-apical ones.</p><p><bold><italic>Antennae</italic></bold> (Fig. <xref ref-type="fig" rid="F8">8A</xref>). Slightly longer, ~1.59–2.0× cephalic diagonal, and 0.28–0.41× body length (head + trunk) (<italic>n</italic> = 6). <abbrev xmlns:xlink="http://www.w3.org/1999/xlink" xlink:title="antennal segment" id="ABBRID0EYFAI" xlink:type="simple">Ant</abbrev>. I subdivided, <abbrev xmlns:xlink="http://www.w3.org/1999/xlink" xlink:title="antennal segment" id="ABBRID0E3FAI" xlink:type="simple">Ant</abbrev>. III and IV annulated, except proximal and distal part (Fig. <xref ref-type="fig" rid="F2">2</xref>). When <abbrev xmlns:xlink="http://www.w3.org/1999/xlink" xlink:title="antennal segment" id="ABBRID0EEGAI" xlink:type="simple">Ant</abbrev>. II and III fused, segments not annulated. Antennal segment ratio as I(a+b):II:III:IV = 1:1.1: 1.25: 1.6. Antennal chaetae diverse: ordinary chaetae, S-chaetae (as described in <xref ref-type="bibr" rid="B8">Jantarit and Sangsiri 2020</xref>) and scales. Scales oval to rounded, of medium size (7–13 × 14–28 μm), with dense cover of short spicules arranged in more or less regular longitudinal lines; numerous dorsally on <abbrev xmlns:xlink="http://www.w3.org/1999/xlink" xlink:title="antennal segment" id="ABBRID0EMGAI" xlink:type="simple">Ant</abbrev>. Ib and <abbrev xmlns:xlink="http://www.w3.org/1999/xlink" xlink:title="antennal segment" id="ABBRID0EQGAI" xlink:type="simple">Ant</abbrev>. II, few on <abbrev xmlns:xlink="http://www.w3.org/1999/xlink" xlink:title="antennal segment" id="ABBRID0EUGAI" xlink:type="simple">Ant</abbrev>. Ia dorsally; absent on <abbrev xmlns:xlink="http://www.w3.org/1999/xlink" xlink:title="antennal segment" id="ABBRID0EYGAI" xlink:type="simple">Ant</abbrev>. III and IV. Sense and <abbrev xmlns:xlink="http://www.w3.org/1999/xlink" xlink:title="sensillum" id="ABBRID0E3GAI" xlink:type="simple">sens</abbrev>-like chaetae present on all antennal segments, of 13 morphological types similar to that described by <xref ref-type="bibr" rid="B8">Jantarit and Sangsiri (2020)</xref>, not re-described in detail here.</p><fig id="F8" position="float" orientation="portrait"><object-id xmlns:xlink="http://www.w3.org/1999/xlink" content-type="doi" xlink:type="simple">10.3897/zookeys.1245.148100.figure8</object-id><object-id xmlns:xlink="http://www.w3.org/1999/xlink" content-type="arpha" xlink:type="simple">5142D6A1-CFA7-50CE-903B-DAB9981F83FD</object-id><label>Figure 8.</label><caption><p><italic><tp:taxon-name><tp:taxon-name-part taxon-name-part-type="genus" reg="Alloscopus">Alloscopus</tp:taxon-name-part><tp:taxon-name-part taxon-name-part-type="species" reg="jantapasoae">jantapasoae</tp:taxon-name-part></tp:taxon-name></italic> sp. nov. <bold>A.</bold> Anterior part of head; <bold>B.</bold> Mouthparts show prelabral and labral chaeta, labial palp, and maxillary outer lobe; <bold>C.</bold> Labial basis; <bold>D.</bold> Papillae E of labial palp (right side); <bold>E.</bold> Maxillary outer lobe. Scale bars: 50 µm (<bold>A, B</bold>); 20 µm (<bold>C, D, E</bold>).</p></caption><graphic xmlns:xlink="http://www.w3.org/1999/xlink" xlink:href="zookeys-1245-357_article-148100__-g008.jpg" position="float" orientation="portrait" xlink:type="simple" id="oo_1375552.jpg"><uri content-type="original_file" xlink:type="simple">https://binary.pensoft.net/fig/1375552</uri></graphic></fig><fig id="F9" position="float" orientation="portrait"><object-id xmlns:xlink="http://www.w3.org/1999/xlink" content-type="doi" xlink:type="simple">10.3897/zookeys.1245.148100.figure9</object-id><object-id xmlns:xlink="http://www.w3.org/1999/xlink" content-type="arpha" xlink:type="simple">5486B5E4-9F7A-58BE-9F28-7D7B54D993C6</object-id><label>Figure 9.</label><caption><p><italic><tp:taxon-name><tp:taxon-name-part taxon-name-part-type="genus" reg="Alloscopus">Alloscopus</tp:taxon-name-part><tp:taxon-name-part taxon-name-part-type="species" reg="jantapasoae">jantapasoae</tp:taxon-name-part></tp:taxon-name></italic> sp. nov. (continued). <bold>A.</bold> Outer chaetotaxy of coxae I–III (left side); <bold>B, C.</bold> Distal part of tibiotarsi and claw complex; <bold>D.</bold> Tita and claw morphology; <bold>E.</bold> Ventral tube, anterior view, and lateral flap; <bold>F.</bold> Ventral tube, posterior view, and lateral flap; <bold>G.</bold> Mucro and distal part of dens. Scale bars: 20 µm (<bold>A, B, G</bold>); 50 µm (<bold>D, E, F</bold>); 30 µm (<bold>C</bold>).</p></caption><graphic xmlns:xlink="http://www.w3.org/1999/xlink" xlink:href="zookeys-1245-357_article-148100__-g009.jpg" position="float" orientation="portrait" xlink:type="simple" id="oo_1375554.jpg"><uri content-type="original_file" xlink:type="simple">https://binary.pensoft.net/fig/1375554</uri></graphic></fig><p><abbrev xmlns:xlink="http://www.w3.org/1999/xlink" xlink:title="antennal segment" id="ABBRID0E6JAI" xlink:type="simple">Ant</abbrev>. I subdivided into Ia and Ib (Fig. <xref ref-type="fig" rid="F8">8A</xref>). <abbrev xmlns:xlink="http://www.w3.org/1999/xlink" xlink:title="antennal segment" id="ABBRID0EHKAI" xlink:type="simple">Ant</abbrev>. Ia shorter than Ib. <abbrev xmlns:xlink="http://www.w3.org/1999/xlink" xlink:title="antennal segment" id="ABBRID0ELKAI" xlink:type="simple">Ant</abbrev>. Ia dorsally with three basal mic (type g) and few thick ciliated chaetae (type b); ventrally with three basal mic (type g), three pointed smooth mes (type e), one hyaline, smooth mic (type m) and three thick ciliated chaetae (type b). <abbrev xmlns:xlink="http://www.w3.org/1999/xlink" xlink:title="antennal segment" id="ABBRID0EPKAI" xlink:type="simple">Ant</abbrev>. Ib dorsally densely covered with scales and ciliated chaetae (types a and b), with a smooth basal mic (type g); apical row with two or three hyaline, smooth mic (type m), one pointed smooth mes (type e) and one thin, long, hyaline S-chaetae (type l). Ventrally with a dense cover of ciliated chaetae (types a and b); apical row with three pointed smooth mac (type d) and three or four pointed smooth mes (type e or f); lateral side with two or three large swollen, blunt S-chaetae (type h), four or five thin, long hyaline mes (type l) mixed with other three types of S-chaetae (types e, i, k) variously interspersed.</p><p><abbrev xmlns:xlink="http://www.w3.org/1999/xlink" xlink:title="antennal segment" id="ABBRID0EVKAI" xlink:type="simple">Ant</abbrev>. II dorsally with scales mixed with many thick ciliated chaetae (types a and b), distally with 5–7 pointed smooth mes (type e or f); one or two swollen S-chaetae (type h); four thin, long hyaline mes (type l); one or two thin hyaline rather short chaetae (type k); basally with three pointed smooth mic (type g). Ventrally with a dense cover of thick ciliated mes (type b) with two pointed smooth mic (type g) basally, mixed with two pointed smooth mac (type d), one short, pointed, rather bent apically (type 7), three or four large swollen S-chaetae (type h), 8–10 thin, long hyaline S-chaetae (type l), and 8–10 pointed smooth mes (type e or f).</p><p><abbrev xmlns:xlink="http://www.w3.org/1999/xlink" xlink:title="antennal segment" id="ABBRID0E2KAI" xlink:type="simple">Ant</abbrev>. III without scale, chaetotaxy without tendency to form whorls of chaetae. Dorsally dense cover with many thick ciliated mes (types b and c) with two pointed smooth mic (type g) basally, mixed with six types of S-chaetae (types e, f, h, i, k, l) variously interspersed. Ventrally with a dense cover of many thick ciliated mes (type b) with two pointed smooth mic (type g) basally, mixed with four types of S-chaetae (types e, f, h, l) variously interspersed. <abbrev xmlns:xlink="http://www.w3.org/1999/xlink" xlink:title="antennal segment" id="ABBRID0E6KAI" xlink:type="simple">Ant</abbrev>. III organ with five <abbrev xmlns:xlink="http://www.w3.org/1999/xlink" xlink:title="sensillum" id="ABBRID0EDLAI" xlink:type="simple">sens</abbrev>; <abbrev xmlns:xlink="http://www.w3.org/1999/xlink" xlink:title="sensillum" id="ABBRID0EHLAI" xlink:type="simple">sens</abbrev> 1 (type m) longest, hyaline, and acuminate; <abbrev xmlns:xlink="http://www.w3.org/1999/xlink" xlink:title="sensillum" id="ABBRID0ELLAI" xlink:type="simple">sens</abbrev> 4 (type i) hyaline, rather long, blunt apically; <abbrev xmlns:xlink="http://www.w3.org/1999/xlink" xlink:title="sensillum" id="ABBRID0EPLAI" xlink:type="simple">sens</abbrev> 5 (type j) dark, shortest; <abbrev xmlns:xlink="http://www.w3.org/1999/xlink" xlink:title="sensillum" id="ABBRID0ETLAI" xlink:type="simple">sens</abbrev> 2 and 3 (type h) swollen curving rods. Antennae sometimes asymmetrical due to the fusion of <abbrev xmlns:xlink="http://www.w3.org/1999/xlink" xlink:title="antennal segment" id="ABBRID0EXLAI" xlink:type="simple">Ant</abbrev>. III and IV, <abbrev xmlns:xlink="http://www.w3.org/1999/xlink" xlink:title="antennal segment" id="ABBRID0E2LAI" xlink:type="simple">Ant</abbrev>. III distal chaetae strongly modified when <abbrev xmlns:xlink="http://www.w3.org/1999/xlink" xlink:title="antennal segment" id="ABBRID0E6LAI" xlink:type="simple">Ant</abbrev>. III and IV fused.</p><p><abbrev xmlns:xlink="http://www.w3.org/1999/xlink" xlink:title="antennal segment" id="ABBRID0EFMAI" xlink:type="simple">Ant</abbrev>. IV annulated, except at tip, without apical bulb, chaetotaxy with tendency to form whorls of chaetae. Dorsally dense cover with many thick ciliated mes (types b and c) mixed with four types of S-chaetae (types e, f, k, l) variously interspersed. Ventrally dense cover with many thick ciliated mes (types b and c) mixed with four types of S-chaetae (types e, f, k, l) variously interspersed. Pin projection on apex not seen. Subapical organite not distinctly knobbed, apical not enlarged, inserted dorsally near the tip of <abbrev xmlns:xlink="http://www.w3.org/1999/xlink" xlink:title="antennal segment" id="ABBRID0EJMAI" xlink:type="simple">Ant</abbrev>. IV with apical guard chaetae.</p><p><bold><italic>Mouthparts</italic></bold> (Fig. <xref ref-type="fig" rid="F8">8B, D, E</xref>). Prelabral and labral chaetae 4/5, 5, 4, all smooth, acuminate, subequal; except chaetae of proximal row slightly longer than others (Fig. <xref ref-type="fig" rid="F8">8B</xref>). Four labral papillae, conical, minute. Ventral complex of labrum with two slightly asymmetrical multi-toothed combs and a pair of thin, sinuous, unequal tubules below. Maxillary outer lobe with one basal chaeta, simple maxillary palp, four sublobal appendages, all smooth (Fig. <xref ref-type="fig" rid="F8">8B, E</xref>). Labial palp with five smooth, acuminate proximal chaetae and five papillae (A=0, B=5, C=0, D=4, E=5), and hypostomal chaeta (H) with two accessory appendages (h1 and h2). Labial papilla E with lateral process subcylindrical apically, reaching papilla apex (Fig. <xref ref-type="fig" rid="F8">8B, D</xref>). Mandible asymmetrical (right with 4 and left with 5 teeth) on all examined specimens. Molar plate with three to four strong pointed basal teeth. Maxilla with strong tridentate claw, four or five stout ciliated lamellae with two or three well-developed sharp beaks each side opposite to maxilla capitulum, and thin rod, long, bent inwards towards capitulum.</p><p><bold><italic>Ventral head chaetotaxy</italic></bold> (Fig. <xref ref-type="fig" rid="F8">8C</xref>). Labial basis as M<sub>1</sub>m<sub>2</sub>_el<sub>1</sub>l<sub>2:</sub> chaetae M1 ciliated, m<sub>2</sub>, l<sub>1</sub> and l<sub>1</sub> subequal and longest, r absent, maybe as scale (Fig. <xref ref-type="fig" rid="F8">8C</xref>). Postlabial quadrangle (PLQ) with 2+2 weakly serrated chaetae. Ventral head with a dense cover of scales and weakly serrated chaetae.</p><p><bold><italic>Dorsal head chaetotaxy</italic></bold> (Figs <xref ref-type="fig" rid="F5">5B</xref>, <xref ref-type="fig" rid="F8">8A</xref>). Dorsal cephalic chaetotaxy with stable chaetae arrangement (Fig. <xref ref-type="fig" rid="F5">5B</xref>). ‘An’ series with 9+9 chaetae, all mac, ‘A’ series with 4+4 mac (A0, A2–A4), A1 as mic; ‘M’ series with 3+3 mac (M1–M3), sutural mac with 7+7 mac (S0, S1, S3–6, S6i), and three unnamed mic between series ‘M’ and ‘S’; interocular series with 3+3 chaetae (p as mac, t as mes, r as mic); postsutural area with 3+3 mic (Ps2–3 and 5); postoccipital anterior area with 1+1 mac (Pa5), 1+1 short cephalic <abbrev xmlns:xlink="http://www.w3.org/1999/xlink" xlink:title="trichobotrium" id="ABBRID0E4OAI" xlink:type="simple">tric</abbrev> (Pa6) and 1+1 unnamed mic laterally; postoccipital posterior area with 3+3 mic (Pp3 and Pp5–6); head laterally with several unnamed mac (Figs <xref ref-type="fig" rid="F5">5B</xref>, <xref ref-type="fig" rid="F8">8A</xref>).</p><p><bold><italic>Tergites</italic></bold> (Fig. <xref ref-type="fig" rid="F5">5B</xref>). Dorsal chaetotaxy illustrated in Fig. <xref ref-type="fig" rid="F5">5B</xref>. Formulas for <abbrev xmlns:xlink="http://www.w3.org/1999/xlink" xlink:title="thoracic segment" id="ABBRID0EYPAI" xlink:type="simple">Th</abbrev>. II–<abbrev xmlns:xlink="http://www.w3.org/1999/xlink" xlink:title="abdominal segment" id="ABBRID0E3PAI" xlink:type="simple">Abd</abbrev>. V: <abbrev xmlns:xlink="http://www.w3.org/1999/xlink" xlink:title="pseudopore" id="ABBRID0EAQAI" xlink:type="simple">psp</abbrev> formula as 1,1/ 1,1,1,1,0; <abbrev xmlns:xlink="http://www.w3.org/1999/xlink" xlink:title="trichobotrium" id="ABBRID0EEQAI" xlink:type="simple">tric</abbrev> formula as 0,0/0,2,3,2,0; <abbrev xmlns:xlink="http://www.w3.org/1999/xlink" xlink:title="very short, thick pointed S-chaetae" id="ABBRID0EIQAI" xlink:type="simple">ms</abbrev> formula as 1,0/1,0,1,0,0; <abbrev xmlns:xlink="http://www.w3.org/1999/xlink" xlink:title="sensillum" id="ABBRID0EMQAI" xlink:type="simple">sens</abbrev> formula as 2,2/1,3,3,3,3; mac formula as 11,7/3,1,3,7,4. <abbrev xmlns:xlink="http://www.w3.org/1999/xlink" xlink:title="macrochaeta" id="ABBRID0EQQAI" xlink:type="simple">Mac</abbrev> arrangement stable; multiplets sensu <xref ref-type="bibr" rid="B16">Szeptycki (1979)</xref> present only anterior on <abbrev xmlns:xlink="http://www.w3.org/1999/xlink" xlink:title="thoracic segment" id="ABBRID0EYQAI" xlink:type="simple">Th</abbrev>. II.</p><p><abbrev xmlns:xlink="http://www.w3.org/1999/xlink" xlink:title="thoracic segment" id="ABBRID0E5QAI" xlink:type="simple">Th</abbrev>. II with 6+6 anterior central mac (a5, m2, m2i, m4, m4i, m4p) and 5+5 posterior mac (p1–3, p5, p2e); with 3+3 mic (1p2, p4, acc.p6), 2+2 mes (p64, p6) and two unnamed mes laterally.</p><p><abbrev xmlns:xlink="http://www.w3.org/1999/xlink" xlink:title="thoracic segment" id="ABBRID0EERAI" xlink:type="simple">Th</abbrev>. III with 6+6 central mac (p1–3, p1a, a4–5) and 1+1 lateral mac (a6); 9+9 mic (a2, m1, m4, p4–6, p2a, m6p, acc.p6) and 4+4 mes (a7, m6–7, and unnamed mes).</p><p><abbrev xmlns:xlink="http://www.w3.org/1999/xlink" xlink:title="abdominal segment" id="ABBRID0EKRAI" xlink:type="simple">Abd</abbrev>. I with 3+3 central mac (m2–4) and 7+7 mic (a1–3, a5–6, m5, p6) and a row of 2–3+2–3 unnamed mes laterally, not shown in the illustration (Fig. <xref ref-type="fig" rid="F5">5B</xref>).</p><p><abbrev xmlns:xlink="http://www.w3.org/1999/xlink" xlink:title="abdominal segment" id="ABBRID0EURAI" xlink:type="simple">Abd</abbrev>. II with 1+1 central mac (m3); 12+12 chaetae (a1–3, a6–7, m3e, m5–6, p4, p6 as mic; a5 and m2 as <abbrev xmlns:xlink="http://www.w3.org/1999/xlink" xlink:title="trichobotrium" id="ABBRID0EYRAI" xlink:type="simple">tric</abbrev>).</p><p><abbrev xmlns:xlink="http://www.w3.org/1999/xlink" xlink:title="abdominal segment" id="ABBRID0E5RAI" xlink:type="simple">Abd</abbrev>. III with 1+1 central mac (m3) and 2+2 lateral mac (p6, pm6); 13+13 chaetae (a1–3, a6–8, m3e, m4, p4–5 as mic; a5, m2, m5 as <abbrev xmlns:xlink="http://www.w3.org/1999/xlink" xlink:title="trichobotrium" id="ABBRID0ECSAI" xlink:type="simple">tric</abbrev>) with two unnamed mes laterally, not shown in the illustration (Fig. <xref ref-type="fig" rid="F5">5B</xref>).</p><p><abbrev xmlns:xlink="http://www.w3.org/1999/xlink" xlink:title="abdominal segment" id="ABBRID0EMSAI" xlink:type="simple">Abd</abbrev>. IV with 3+3 central mac (A6, B6, C2); 4+4 lateral mac (E3, E4, Ee, F1); with at least 18+18 chaetae (A2–3, A5, B3–4, C1, D1–2, E1, F2, F3a, T1, T3 as mic; C4, D3, D4p, T6–7 as mes; T2 and T4 as <abbrev xmlns:xlink="http://www.w3.org/1999/xlink" xlink:title="trichobotrium" id="ABBRID0EQSAI" xlink:type="simple">tric</abbrev>); and at least 9+9 S-like chaetae (most chaetae lost during slide preparation).</p><p><abbrev xmlns:xlink="http://www.w3.org/1999/xlink" xlink:title="abdominal segment" id="ABBRID0EWSAI" xlink:type="simple">Abd</abbrev>. V with 3+3 central mac (m2–3, p1) and 1+1 lateral mac (m5); with 13+13 chaetae (a1, a3, a5, p1p, p3, p3pi, 3pi, 5pi as mic, a6, ap6, p4–5, m5a as mes) with at least two or three unnamed mes laterally, not shown in Fig. <xref ref-type="fig" rid="F5">5B</xref>.</p><p><abbrev xmlns:xlink="http://www.w3.org/1999/xlink" xlink:title="abdominal segment" id="ABBRID0EATAI" xlink:type="simple">Abd</abbrev>. VI with 3+3 ciliated mic and at least 30+30 ciliated mac mixed with mes, all chaetae not shown in Fig. <xref ref-type="fig" rid="F5">5B</xref>.</p><p>Dorsal anal valve without smooth chaetae, several serrated mes mixed with mac, mic not seen.</p><p><bold><italic>Legs</italic></bold> (Fig. <xref ref-type="fig" rid="F9">9A–D</xref>). With ordinary ciliated chaetae of various lengths (mes to mac), smooth chaetae and scales; mic not seen. Tita of leg III slightly longer than <abbrev xmlns:xlink="http://www.w3.org/1999/xlink" xlink:title="tibiotarsus" id="ABBRID0EUTAI" xlink:type="simple">tita</abbrev> of legs I and II.</p><p>Subcoxa of leg I with 3+3 mac, subcoxa of leg II with 3+3 mac and a row of 6–7+6–7 mes, subcoxa of leg III with 3–4+3–4 mac and 12–13+12–13 mes (Fig. <xref ref-type="fig" rid="F9">9A</xref>).</p><p>Coxa of leg I with one proximal <abbrev xmlns:xlink="http://www.w3.org/1999/xlink" xlink:title="pseudopore" id="ABBRID0EAUAI" xlink:type="simple">psp</abbrev>, four or five anterior mes and four posterior mac; coxa of leg II with six mac in anterior row, four mac and two mes in posterior row and one proximal <abbrev xmlns:xlink="http://www.w3.org/1999/xlink" xlink:title="pseudopore" id="ABBRID0EEUAI" xlink:type="simple">psp</abbrev> in between; coxa of leg III with 11 or 12 mes anteriorly and three mac posteriorly, <abbrev xmlns:xlink="http://www.w3.org/1999/xlink" xlink:title="pseudopore" id="ABBRID0EIUAI" xlink:type="simple">psp</abbrev> not seen (Fig. <xref ref-type="fig" rid="F9">9A</xref>). Trochanteral organ with 17–22 smooth, straight, unequal spine-like chaetae.</p><p>Tita distal whorl with ten subequal ciliated chaetae, irregularly arranged, and a thin, acuminate, smooth tenent hair. Tita without rows of long smooth chaetae internally (Fig. <xref ref-type="fig" rid="F9">9D</xref>). Ventro-distal smooth chaeta of <abbrev xmlns:xlink="http://www.w3.org/1999/xlink" xlink:title="tibiotarsus" id="ABBRID0EWUAI" xlink:type="simple">tita</abbrev> III thin, erected, pointed, longer than tenent hair or unguiculus (Fig. <xref ref-type="fig" rid="F9">9B–D</xref>). Pretarsal mic minute on anterior and posterior sides.</p><p>Ungues outer tooth present; inner edge with paired basal teeth, leg III with a tiny unpaired tooth (sometimes absence), legs I and II without unpaired inner teeth. Unguiculus ~1/2 as long as inner edge of ungues, slightly swollen baso-internally, pointed apically, with large outer tooth (under light microscope), devoid of inner teeth (Fig. <xref ref-type="fig" rid="F9">9B–D</xref>).</p><p><bold><italic>Ventral tube</italic></bold> (Fig. <xref ref-type="fig" rid="F9">9E, F</xref>). Ventral tube ~1.5–1.7× longer than wide; with scales on posterior side (Fig. <xref ref-type="fig" rid="F9">9F</xref>). Anteriorly with 6+6 ciliated chaetae, with approximately the same size (Fig. <xref ref-type="fig" rid="F9">9E</xref>). Posteriorly with 1+1 smooth chaetae and 9–10+9–10 weakly ciliated chaetae (Fig. <xref ref-type="fig" rid="F9">9F</xref>). Lateral flaps with 11+11 thin, smooth chaetae of unequal size (Fig. <xref ref-type="fig" rid="F9">9F</xref>).</p><p><bold><italic>Furcal complex</italic></bold> (Fig. <xref ref-type="fig" rid="F9">9G</xref>). Tenaculum with one smooth chaeta and four large teeth of decreasing size from the basal to distal one on each ramus.</p><p>Ratio of manubrium: dens: mucro = 4.7: 7.7: 1 (<italic>n</italic> = 8).</p><p>Mucrodens 1.58–2.2× longer than manubrium (<italic>n</italic> = 8). Manubrium dorsally densely covered with ciliated mes, with a row of 3+3 smooth chaetae on each side. Manubrial plate with 2+2 <abbrev xmlns:xlink="http://www.w3.org/1999/xlink" xlink:title="pseudopore" id="ABBRID0E2WAI" xlink:type="simple">psp</abbrev> and four ciliated chaetae. Manubrium ventrally densely covered with medium size scales, chaetae not seen, except basally with 1+1 short smooth chaetae. Dens curved, tapering, constituted of a rather short basal part hardly crenulated, long medial part with well-defined dorsal crenulations and short, thinner, smooth distal part, smooth section ~4× as long as mucro. Dens basally with 1+1 row of 3–5+3–5 finely ciliated spines on inner side (normally with 4+4), sometimes asymmetrical and 1+1 long smooth chaetae latero-externally. Laterally dens covered with ciliated mes, ventrally with medium size elongated scales mixed with ciliated mes; scales absent on distal non-crenulated part. Mucro bidentate, without basal spine (Fig. <xref ref-type="fig" rid="F9">9G</xref>).</p><p><bold><italic>Genital plate</italic></bold> as in <italic><tp:taxon-name><tp:taxon-name-part taxon-name-part-type="genus" reg="Alloscopus">A.</tp:taxon-name-part><tp:taxon-name-part taxon-name-part-type="species" reg="whitteni">whitteni</tp:taxon-name-part></tp:taxon-name></italic> (<xref ref-type="bibr" rid="B8">Jantarit and Sangsiri 2020</xref>: fig. 6G). Female with 2+2 smooth mic, one pair on anterior and posterior lobes.</p></tp:treatment-sec><tp:treatment-sec sec-type="remarks" id="SECID0EZXAI"><title>Remarks.</title><p><italic><tp:taxon-name><tp:taxon-name-part taxon-name-part-type="genus" reg="Alloscopus">Alloscopus</tp:taxon-name-part><tp:taxon-name-part taxon-name-part-type="species" reg="jantapasoae">jantapasoae</tp:taxon-name-part></tp:taxon-name></italic> sp. nov. differs from the all other blind <italic><tp:taxon-name><tp:taxon-name-part taxon-name-part-type="genus" reg="Alloscopus">Alloscopus</tp:taxon-name-part></tp:taxon-name></italic> species by having 3+3 central mac on <abbrev xmlns:xlink="http://www.w3.org/1999/xlink" xlink:title="abdominal segment" id="ABBRID0ERYAI" xlink:type="simple">Abd</abbrev>. IV (vs 2+2 in all known blind species). The new species is most similar to <italic><tp:taxon-name><tp:taxon-name-part taxon-name-part-type="genus" reg="Alloscopus">A.</tp:taxon-name-part><tp:taxon-name-part taxon-name-part-type="species" reg="namtip">namtip</tp:taxon-name-part></tp:taxon-name></italic> Jantarit &amp; Sangsiri, 2020 from Thailand in the number of mac on head of ‘An’ series; number and homology of mac on <abbrev xmlns:xlink="http://www.w3.org/1999/xlink" xlink:title="thoracic segment" id="ABBRID0EAZAI" xlink:type="simple">Th</abbrev>. II (11+11); and due to both species were collected from cave habitats. However, it differs from <italic><tp:taxon-name><tp:taxon-name-part taxon-name-part-type="genus" reg="Alloscopus">A.</tp:taxon-name-part><tp:taxon-name-part taxon-name-part-type="species" reg="namtip">namtip</tp:taxon-name-part></tp:taxon-name></italic> in having shorter antennal length (1.2–1.6 vs 2); in the presence of orange pigments (vs absence); number of spiniform labral papillae (4 vs 2); number of mac on <abbrev xmlns:xlink="http://www.w3.org/1999/xlink" xlink:title="abdominal segment" id="ABBRID0EPZAI" xlink:type="simple">Abd</abbrev>. IV (7 vs 6); number of unequal inner unpaired teeth (0–1(tiny) vs 1–2); number of smooth chaetae on trochanteral organ (17–23 vs 25–32); number of chaetae on anterior face of ventral tube (6 vs 9), on posterior face of ventral tube (10–11 vs 23) and number of chaetae on lateral flap of ventral tube (11 vs 12). Diagnostic characters of this new species and all seven closely related blind species are provided in Table <xref ref-type="table" rid="T1">1</xref>.</p></tp:treatment-sec><tp:treatment-sec sec-type="etymology" id="SECID0EXZAI"><title>Etymology.</title><p><italic><tp:taxon-name><tp:taxon-name-part taxon-name-part-type="genus" reg="Alloscopus">Alloscopus</tp:taxon-name-part><tp:taxon-name-part taxon-name-part-type="species" reg="jantapasoae">jantapasoae</tp:taxon-name-part></tp:taxon-name></italic> is named in honor of Ms. Kanchana Jantapaso, a member of our research team who has made significant contributions to the study of cave fauna in Thailand and assisted in the collection and analysis of cave fauna both across the country and in the laboratory.</p></tp:treatment-sec><tp:treatment-sec sec-type="ecology" id="SECID0EI1AI"><title>Ecology.</title><p>The new species was collected and only known from the dark zone of a cave on ground floor with small patch of bat guano. Seven caves in the surrounding area, including Tham Khao Chang Hai—which is known for having one of the richest cave faunas in the country—were surveyed for <tp:taxon-name><tp:taxon-name-part taxon-name-part-type="order">Collembola</tp:taxon-name-part></tp:taxon-name>. However, none of the specimens of this species were found in these caves, suggesting a high degree of endemism to Tham Khao Tang Lon.</p></tp:treatment-sec><tp:treatment-sec><!--Section generated to contain objects referenced in tp:taxon-treatment.--><fig id="F1" position="float" orientation="portrait"><object-id xmlns:xlink="http://www.w3.org/1999/xlink" content-type="doi" xlink:type="simple">10.3897/zookeys.1245.148100.figure1</object-id><object-id xmlns:xlink="http://www.w3.org/1999/xlink" content-type="arpha" xlink:type="simple">0FE8783B-D7E3-554C-B739-C6C6706BE736</object-id><label>Figure 1.</label><caption><p>The map of Thailand (top right) shows a rectangle outlining the southern region, with the arrow indicating an enlarged view of this area, illustrating the distribution of the new species of <italic><tp:taxon-name><tp:taxon-name-part taxon-name-part-type="genus" reg="Alloscopus">Alloscopus</tp:taxon-name-part></tp:taxon-name></italic> described in this study: <italic><tp:taxon-name><tp:taxon-name-part taxon-name-part-type="genus" reg="Alloscopus">Alloscopus</tp:taxon-name-part><tp:taxon-name-part taxon-name-part-type="species" reg="jantapasoae">jantapasoae</tp:taxon-name-part></tp:taxon-name></italic> sp. nov. (1); <italic><tp:taxon-name><tp:taxon-name-part taxon-name-part-type="genus" reg="Alloscopus">A.</tp:taxon-name-part><tp:taxon-name-part taxon-name-part-type="species" reg="sago">sago</tp:taxon-name-part></tp:taxon-name></italic> sp. nov. (2); <bold>A.</bold> Photograph of the cave habitat where <italic><tp:taxon-name><tp:taxon-name-part taxon-name-part-type="genus" reg="Alloscopus">A.</tp:taxon-name-part><tp:taxon-name-part taxon-name-part-type="species" reg="jantapasoae">jantapasoae</tp:taxon-name-part></tp:taxon-name></italic> sp. nov. was collected, showing a human figure for scale, and <bold>B.</bold> Photograph of the bark of sago palm tree, the habitat where <italic><tp:taxon-name><tp:taxon-name-part taxon-name-part-type="genus" reg="Alloscopus">A.</tp:taxon-name-part><tp:taxon-name-part taxon-name-part-type="species" reg="sago">sago</tp:taxon-name-part></tp:taxon-name></italic> sp. nov. was discovered.</p></caption><graphic xmlns:xlink="http://www.w3.org/1999/xlink" xlink:href="zookeys-1245-357_article-148100__-g001.jpg" position="float" orientation="portrait" xlink:type="simple" id="oo_1375545.jpg"><uri content-type="original_file" xlink:type="simple">https://binary.pensoft.net/fig/1375545</uri></graphic></fig><fig id="F2" position="float" orientation="portrait"><object-id xmlns:xlink="http://www.w3.org/1999/xlink" content-type="doi" xlink:type="simple">10.3897/zookeys.1245.148100.figure2</object-id><object-id xmlns:xlink="http://www.w3.org/1999/xlink" content-type="arpha" xlink:type="simple">63B010E7-C4A2-5F25-8FA0-CFDC063D853A</object-id><label>Figure 2.</label><caption><p>Habitus of <italic><tp:taxon-name><tp:taxon-name-part taxon-name-part-type="genus" reg="Alloscopus">Alloscopus</tp:taxon-name-part></tp:taxon-name></italic> in this study: <bold>A, B.</bold><italic><tp:taxon-name><tp:taxon-name-part taxon-name-part-type="genus" reg="Alloscopus">A.</tp:taxon-name-part><tp:taxon-name-part taxon-name-part-type="species" reg="sago">sago</tp:taxon-name-part></tp:taxon-name></italic> sp. nov. photographs from the stereomicroscope and <abbrev xmlns:xlink="http://www.w3.org/1999/xlink" xlink:title="Scanning Electron Microscope" id="ABBRID0EXMAE" xlink:type="simple">SEM</abbrev> and <bold>C, D.</bold><italic><tp:taxon-name><tp:taxon-name-part taxon-name-part-type="genus" reg="Alloscopus">A.</tp:taxon-name-part><tp:taxon-name-part taxon-name-part-type="species" reg="jantapasoae">jantapasoae</tp:taxon-name-part></tp:taxon-name></italic> sp. nov. photographs from stereomicroscope and <abbrev xmlns:xlink="http://www.w3.org/1999/xlink" xlink:title="Scanning Electron Microscope" id="ABBRID0EINAE" xlink:type="simple">SEM</abbrev>; <bold>E.</bold> The patch of sago palm trees (<italic><tp:taxon-name><tp:taxon-name-part taxon-name-part-type="genus" reg="Metroxylon">Metroxylon</tp:taxon-name-part><tp:taxon-name-part taxon-name-part-type="species" reg="sagu">sagu</tp:taxon-name-part></tp:taxon-name></italic> Rottb); <bold>F.</bold> Enlarged detail of sago palm barks. Scale bars: 500 μm (<bold>B, D</bold>).</p></caption><graphic xmlns:xlink="http://www.w3.org/1999/xlink" xlink:href="zookeys-1245-357_article-148100__-g002.jpg" position="float" orientation="portrait" xlink:type="simple" id="oo_1375555.jpg"><uri content-type="original_file" xlink:type="simple">https://binary.pensoft.net/fig/1375555</uri></graphic></fig><fig id="F5" position="float" orientation="portrait"><object-id xmlns:xlink="http://www.w3.org/1999/xlink" content-type="doi" xlink:type="simple">10.3897/zookeys.1245.148100.figure5</object-id><object-id xmlns:xlink="http://www.w3.org/1999/xlink" content-type="arpha" xlink:type="simple">4FC71A94-12FB-5F3B-8E37-BE3A0CB2A114</object-id><label>Figure 5.</label><caption><p>Head and body chaetotaxy of <bold>A.</bold><italic><tp:taxon-name><tp:taxon-name-part taxon-name-part-type="genus" reg="Alloscopus">Alloscopus</tp:taxon-name-part><tp:taxon-name-part taxon-name-part-type="species" reg="sago">sago</tp:taxon-name-part></tp:taxon-name></italic> sp. nov. and <bold>B.</bold><italic><tp:taxon-name><tp:taxon-name-part taxon-name-part-type="genus" reg="Alloscopus">A.</tp:taxon-name-part><tp:taxon-name-part taxon-name-part-type="species" reg="jantapasoae">jantapasoae</tp:taxon-name-part></tp:taxon-name></italic> sp. nov. Scale bars: 200 µm.</p></caption><graphic xmlns:xlink="http://www.w3.org/1999/xlink" xlink:href="zookeys-1245-357_article-148100__-g005.jpg" position="float" orientation="portrait" xlink:type="simple" id="oo_1375549.jpg"><uri content-type="original_file" xlink:type="simple">https://binary.pensoft.net/fig/1375549</uri></graphic></fig><fig id="F7" position="float" orientation="portrait"><object-id xmlns:xlink="http://www.w3.org/1999/xlink" content-type="doi" xlink:type="simple">10.3897/zookeys.1245.148100.figure7</object-id><object-id xmlns:xlink="http://www.w3.org/1999/xlink" content-type="arpha" xlink:type="simple">16DD932C-11B2-5062-937D-98FE06F3C4BA</object-id><label>Figure 7.</label><caption><p><italic><tp:taxon-name><tp:taxon-name-part taxon-name-part-type="genus" reg="Alloscopus">Alloscopus</tp:taxon-name-part><tp:taxon-name-part taxon-name-part-type="species" reg="sago">sago</tp:taxon-name-part></tp:taxon-name></italic> sp. nov. continued, <bold>A.</bold> Ventral tube, posterior view and lateral flap; <bold>B.</bold> Ventral tube, anterior view, and lateral flap; <bold>C.</bold> Dorso-lateral manubrium with red arrows indicating rows of smooth chaetae; green arrow shows a smooth chaeta on dens basally; <bold>D.</bold> Proximal part of dens and spines; <bold>E.</bold> Mucro and distal part of dens. Scale bars: 40 µm (<bold>A, B</bold>); 50 µm (<bold>C</bold>); 10 µm (<bold>D</bold>); 30 µm (<bold>E</bold>).</p></caption><graphic xmlns:xlink="http://www.w3.org/1999/xlink" xlink:href="zookeys-1245-357_article-148100__-g007.jpg" position="float" orientation="portrait" xlink:type="simple" id="oo_1375551.jpg"><uri content-type="original_file" xlink:type="simple">https://binary.pensoft.net/fig/1375551</uri></graphic></fig><table-wrap id="T1" position="float" orientation="portrait"><label>Table 1.</label><caption><p>Morphological comparison among the ten blind <italic><tp:taxon-name><tp:taxon-name-part taxon-name-part-type="genus" reg="Alloscopus">Alloscopus</tp:taxon-name-part></tp:taxon-name></italic> species.</p></caption><table id="TID0E1XAG" rules="all"><tbody><tr><th rowspan="1" colspan="1">Characteristics/species</th><th rowspan="1" colspan="1">
                        <italic>
                          <tp:taxon-name><tp:taxon-name-part taxon-name-part-type="genus" reg="Alloscopus">A.</tp:taxon-name-part><tp:taxon-name-part taxon-name-part-type="species" reg="arborealis">arborealis</tp:taxon-name-part></tp:taxon-name>
                        </italic>
                      </th><th rowspan="1" colspan="1">
                        <italic>
                          <tp:taxon-name><tp:taxon-name-part taxon-name-part-type="genus" reg="Alloscopus">A.</tp:taxon-name-part><tp:taxon-name-part taxon-name-part-type="species" reg="bannaensis">bannaensis</tp:taxon-name-part></tp:taxon-name>
                        </italic>
                      </th><th rowspan="1" colspan="1">
                        <italic>
                          <tp:taxon-name><tp:taxon-name-part taxon-name-part-type="genus" reg="Alloscopus">A.</tp:taxon-name-part><tp:taxon-name-part taxon-name-part-type="species" reg="deharvengi">deharvengi</tp:taxon-name-part></tp:taxon-name>
                        </italic>
                      </th><th rowspan="1" colspan="1"><italic><tp:taxon-name><tp:taxon-name-part taxon-name-part-type="genus" reg="Alloscopus">A.</tp:taxon-name-part><tp:taxon-name-part taxon-name-part-type="species" reg="jantapasoae">jantapasoae</tp:taxon-name-part></tp:taxon-name></italic> sp. nov.</th><th rowspan="1" colspan="1">
                        <italic>
                          <tp:taxon-name><tp:taxon-name-part taxon-name-part-type="genus" reg="Alloscopus">A.</tp:taxon-name-part><tp:taxon-name-part taxon-name-part-type="species" reg="liuae">liuae</tp:taxon-name-part></tp:taxon-name>
                        </italic>
                      </th><th rowspan="1" colspan="1">
                        <italic>
                          <tp:taxon-name><tp:taxon-name-part taxon-name-part-type="genus" reg="Alloscopus">A.</tp:taxon-name-part><tp:taxon-name-part taxon-name-part-type="species" reg="namtip">namtip</tp:taxon-name-part></tp:taxon-name>
                        </italic>
                      </th><th rowspan="1" colspan="1"><italic><tp:taxon-name><tp:taxon-name-part taxon-name-part-type="genus" reg="Alloscopus">A.</tp:taxon-name-part><tp:taxon-name-part taxon-name-part-type="species" reg="sago">sago</tp:taxon-name-part></tp:taxon-name></italic> sp. nov.</th><th rowspan="1" colspan="1">
                        <italic>
                          <tp:taxon-name><tp:taxon-name-part taxon-name-part-type="genus" reg="Alloscopus">A.</tp:taxon-name-part><tp:taxon-name-part taxon-name-part-type="species" reg="tetracanthus">tetracanthus</tp:taxon-name-part></tp:taxon-name>
                        </italic>
                      </th><th rowspan="1" colspan="1">
                        <italic>
                          <tp:taxon-name><tp:taxon-name-part taxon-name-part-type="genus" reg="Alloscopus">A.</tp:taxon-name-part><tp:taxon-name-part taxon-name-part-type="species" reg="thailandensis">thailandensis</tp:taxon-name-part></tp:taxon-name>
                        </italic>
                      </th><th rowspan="1" colspan="1">
                        <italic>
                          <tp:taxon-name><tp:taxon-name-part taxon-name-part-type="genus" reg="Alloscopus">A.</tp:taxon-name-part><tp:taxon-name-part taxon-name-part-type="species" reg="whitteni">whitteni</tp:taxon-name-part></tp:taxon-name>
                        </italic>
                      </th></tr><tr><td rowspan="1" colspan="1">Body length (mm)</td><td rowspan="1" colspan="1">0.91–1.51</td><td rowspan="1" colspan="1">3</td><td rowspan="1" colspan="1">1.4</td><td rowspan="1" colspan="1">1.3–1.7</td><td rowspan="1" colspan="1">1.6</td><td rowspan="1" colspan="1">1.6</td><td rowspan="1" colspan="1">1.2–1.5</td><td rowspan="1" colspan="1">1.6</td><td rowspan="1" colspan="1">1.7</td><td rowspan="1" colspan="1">1.7</td></tr><tr><td rowspan="1" colspan="1"><abbrev xmlns:xlink="http://www.w3.org/1999/xlink" xlink:title="antennal segment" id="ABBRID0ELPAG" xlink:type="simple">Ant</abbrev>./head</td><td rowspan="1" colspan="1">1.1–1.8</td><td rowspan="1" colspan="1">2.2</td><td rowspan="1" colspan="1">?</td><td rowspan="1" colspan="1">1.59–2.0</td><td rowspan="1" colspan="1">1.65</td><td rowspan="1" colspan="1">2</td><td rowspan="1" colspan="1">1.8–2.5</td><td rowspan="1" colspan="1">2.2</td><td rowspan="1" colspan="1">?</td><td rowspan="1" colspan="1">1.5</td></tr><tr><td rowspan="1" colspan="1">Eye patch</td><td rowspan="1" colspan="1">absent</td><td rowspan="1" colspan="1">present</td><td rowspan="1" colspan="1">absent</td><td rowspan="1" colspan="1">present dark red</td><td rowspan="1" colspan="1">present</td><td rowspan="1" colspan="1">present<break/> dark red</td><td rowspan="1" colspan="1">present dark red</td><td rowspan="1" colspan="1">absent to reddish brown</td><td rowspan="1" colspan="1">present dark red</td><td rowspan="1" colspan="1">Present<break/> dark red</td></tr><tr><td rowspan="1" colspan="1">Pigmentation</td><td rowspan="1" colspan="1">absent</td><td rowspan="1" colspan="1">orange pigments</td><td rowspan="1" colspan="1">absent</td><td rowspan="1" colspan="1">orange dots</td><td rowspan="1" colspan="1">absent or light pigment restricted to eye patch</td><td rowspan="1" colspan="1">absent</td><td rowspan="1" colspan="1">absent</td><td rowspan="1" colspan="1">absent</td><td rowspan="1" colspan="1">?</td><td rowspan="1" colspan="1">orange dots</td></tr><tr><td rowspan="1" colspan="1"><abbrev xmlns:xlink="http://www.w3.org/1999/xlink" xlink:title="antennal segment" id="ABBRID0E3SAG" xlink:type="simple">Ant</abbrev>. IV apical pin chaeta</td><td rowspan="1" colspan="1">absent</td><td rowspan="1" colspan="1">present</td><td rowspan="1" colspan="1">present</td><td rowspan="1" colspan="1">absent</td><td rowspan="1" colspan="1">present</td><td rowspan="1" colspan="1">absent</td><td rowspan="1" colspan="1">absent</td><td rowspan="1" colspan="1">present or absent</td><td rowspan="1" colspan="1">present</td><td rowspan="1" colspan="1">absent</td></tr><tr><td rowspan="1" colspan="1">PAO shape</td><td rowspan="1" colspan="1">irregular</td><td rowspan="1" colspan="1">overlapping</td><td rowspan="1" colspan="1">irregular</td><td rowspan="1" colspan="1">semidivided</td><td rowspan="1" colspan="1">semidivided</td><td rowspan="1" colspan="1">semidivided</td><td rowspan="1" colspan="1">semidivided</td><td rowspan="1" colspan="1">semidivided</td><td rowspan="1" colspan="1">oval</td><td rowspan="1" colspan="1">semidivided</td></tr><tr><td rowspan="1" colspan="11">Head chaetotaxy</td></tr><tr><td rowspan="1" colspan="1">An</td><td rowspan="1" colspan="1">7</td><td rowspan="1" colspan="1">8</td><td rowspan="1" colspan="1">5?</td><td rowspan="1" colspan="1">9</td><td rowspan="1" colspan="1">8(7)</td><td rowspan="1" colspan="1">9</td><td rowspan="1" colspan="1">8</td><td rowspan="1" colspan="1">?</td><td rowspan="1" colspan="1">3?</td><td rowspan="1" colspan="1">8</td></tr><tr><td rowspan="1" colspan="1">A</td><td rowspan="1" colspan="1">5 (A0, A2–A5)</td><td rowspan="1" colspan="1">5 (A0, A2–A3, A5–A6)</td><td rowspan="1" colspan="1">5 (A0, A2–A5)</td><td rowspan="1" colspan="1">4 (A0, A2–A4)</td><td rowspan="1" colspan="1">5 (A0, A2–A3, A5–A6)</td><td rowspan="1" colspan="1">4 (A0, A2–A4)</td><td rowspan="1" colspan="1">5 (A0, A2–A5)</td><td rowspan="1" colspan="1">4 (A0, A2–A4)</td><td rowspan="1" colspan="1">5 (A0, A2–A5)</td><td rowspan="1" colspan="1">5 (A0, A2–A5)</td></tr><tr><td rowspan="1" colspan="1">M</td><td rowspan="1" colspan="1">1 (M1)</td><td rowspan="1" colspan="1">3 (M1–M3)</td><td rowspan="1" colspan="1">3 (M1–M3)</td><td rowspan="1" colspan="1">3 (M1–M3)</td><td rowspan="1" colspan="1">3 (M1–M3)</td><td rowspan="1" colspan="1">3 (M1–M3)</td><td rowspan="1" colspan="1">3 (M1–M3)</td><td rowspan="1" colspan="1">3 (M1–M3)</td><td rowspan="1" colspan="1">3 (M1–M3)</td><td rowspan="1" colspan="1">3 (M1–M3)</td></tr><tr><td rowspan="1" colspan="1">S</td><td rowspan="1" colspan="1">7 (S0, S1, S3–S6, S6i)</td><td rowspan="1" colspan="1">7 (S0, S1, S3–S6, S6i)</td><td rowspan="1" colspan="1">7 (S0, S1, S3–S6, S6i)</td><td rowspan="1" colspan="1">7 (S0, S1, S3–S6, S6i)</td><td rowspan="1" colspan="1">7 (S0, S1, S3–S6, S6i)</td><td rowspan="1" colspan="1">7 (S0, S1, S3–S6, S6i)</td><td rowspan="1" colspan="1">7 (S0, S1, S3–S6, S6i)</td><td rowspan="1" colspan="1">7 (S0, S1, S3–S6, S6i)</td><td rowspan="1" colspan="1">7 (S0, S1, S3–S6, S6i)</td><td rowspan="1" colspan="1">7 (S0, S1, S3–S6, S6i)</td></tr><tr><td rowspan="1" colspan="1">Labial basis</td><td rowspan="1" colspan="1">M1m2_e l1_</td><td rowspan="1" colspan="1">M1m2el1l2</td><td rowspan="1" colspan="1">M1m2?eL1(l1)l2</td><td rowspan="1" colspan="1">M1m2_el1l2</td><td rowspan="1" colspan="1">?</td><td rowspan="1" colspan="1">M1m2rEl1(l2)</td><td rowspan="1" colspan="1">M1m2rel1l2</td><td rowspan="1" colspan="1">M1(m1)m2rel1l2</td><td rowspan="1" colspan="1">M1m2?el1l2</td><td rowspan="1" colspan="1">M1m2rel1(l2)</td></tr><tr><td rowspan="1" colspan="1">Chaetae of PLQ</td><td rowspan="1" colspan="1">weakly serrated</td><td rowspan="1" colspan="1">ciliated? Weakly serrated</td><td rowspan="1" colspan="1">smooth</td><td rowspan="1" colspan="1">weakly serrated</td><td rowspan="1" colspan="1">smooth</td><td rowspan="1" colspan="1">weakly serrated</td><td rowspan="1" colspan="1">weakly serrated</td><td rowspan="1" colspan="1">?</td><td rowspan="1" colspan="1">smooth</td><td rowspan="1" colspan="1">weakly serrated</td></tr><tr><td rowspan="1" colspan="1">Lateral processes of papilla E</td><td rowspan="1" colspan="1">5</td><td rowspan="1" colspan="1">5</td><td rowspan="1" colspan="1">4</td><td rowspan="1" colspan="1">5</td><td rowspan="1" colspan="1">5</td><td rowspan="1" colspan="1">5</td><td rowspan="1" colspan="1">5</td><td rowspan="1" colspan="1">?</td><td rowspan="1" colspan="1">3</td><td rowspan="1" colspan="1">5</td></tr><tr><td rowspan="1" colspan="1">Spiniform labral papillae</td><td rowspan="1" colspan="1">4</td><td rowspan="1" colspan="1">4</td><td rowspan="1" colspan="1">4</td><td rowspan="1" colspan="1">4</td><td rowspan="1" colspan="1">4</td><td rowspan="1" colspan="1">2</td><td rowspan="1" colspan="1">4</td><td rowspan="1" colspan="1">4</td><td rowspan="1" colspan="1">2</td><td rowspan="1" colspan="1">4</td></tr><tr><td rowspan="1" colspan="1">Chaetotaxy of <abbrev xmlns:xlink="http://www.w3.org/1999/xlink" xlink:title="thoracic segment" id="ABBRID0EZ4AG" xlink:type="simple">Th</abbrev>. II</td><td rowspan="1" colspan="1">13+13</td><td rowspan="1" colspan="1">12+12</td><td rowspan="1" colspan="1">12+12</td><td rowspan="1" colspan="1">11+11</td><td rowspan="1" colspan="1">12+12</td><td rowspan="1" colspan="1">11+11</td><td rowspan="1" colspan="1">9+9</td><td rowspan="1" colspan="1">9–10+9–10</td><td rowspan="1" colspan="1">12+12</td><td rowspan="1" colspan="1">10+10</td></tr><tr><td rowspan="1" colspan="1">central mac</td><td rowspan="1" colspan="1">6+6 (a5, m2, m2i, m4, m4i, m4p)</td><td rowspan="1" colspan="1">6+6 (a5, m1–2, m4, m4p, m4i)</td><td rowspan="1" colspan="1">6+6 (a5, m2, m2i, m4, m4p, m4i)</td><td rowspan="1" colspan="1">6+6 (a5, m2, m2i, m4, m4p, m4i)</td><td rowspan="1" colspan="1">6+6 (a5, m1–2, m4, m4p, m4i)</td><td rowspan="1" colspan="1">6+6 (a5, m2, m2i, m4, m4p, m4i)</td><td rowspan="1" colspan="1">4+4 (a5, m2, m4, m4p)</td><td rowspan="1" colspan="1">4–5+4–5 (a5, m2, m4, (m4p), m4i)</td><td rowspan="1" colspan="1">6+6 (a5, m2, m2i, m4, m4p, m4i)</td><td rowspan="1" colspan="1">5+5 (a5, m2, m4, m4p, m4i)</td></tr><tr><td rowspan="1" colspan="1">posterior mac</td><td rowspan="1" colspan="1">7+7 (p1–p5, 1p, 2a)</td><td rowspan="1" colspan="1">6+6 (p1–p3, p5, 1p, 1p2, p2e)</td><td rowspan="1" colspan="1">6+6 (p1–2, p4–6, 1p)</td><td rowspan="1" colspan="1">5+5 (p1–3, p2e, p5)</td><td rowspan="1" colspan="1">6+6 (p1–p3, p5, 1p, 1p2, p2e)</td><td rowspan="1" colspan="1">5+5 (p1–3, p2e, p5)</td><td rowspan="1" colspan="1">5+5 (p1–3, p2e, p5)</td><td rowspan="1" colspan="1">4–5+4–5 (p1–2, (p3), p4–5)</td><td rowspan="1" colspan="1">6+6 (p1–2, p4–6, 1p)</td><td rowspan="1" colspan="1">5+5 (p1–3, p2e, p5)</td></tr><tr><td rowspan="1" colspan="1">Chaetotaxy of <abbrev xmlns:xlink="http://www.w3.org/1999/xlink" xlink:title="thoracic segment" id="ABBRID0EEBBG" xlink:type="simple">Th</abbrev>. III</td><td rowspan="1" colspan="1">8+8</td><td rowspan="1" colspan="1">8+8</td><td rowspan="1" colspan="1">6+6?</td><td rowspan="1" colspan="1">7+7</td><td rowspan="1" colspan="1">7+7</td><td rowspan="1" colspan="1">7+7</td><td rowspan="1" colspan="1">7+7</td><td rowspan="1" colspan="1">6+6?</td><td rowspan="1" colspan="1">7+7</td><td rowspan="1" colspan="1">7+7</td></tr><tr><td rowspan="1" colspan="1">central mac</td><td rowspan="1" colspan="1">7+7 (p1–3, p1a, a4–5, and unnamed mac)</td><td rowspan="1" colspan="1">6+6 (p1–3, p1a, a4–5)</td><td rowspan="1" colspan="1">6+6 (p1–3, p1a, a4–5)</td><td rowspan="1" colspan="1">6+6 (p1–3, p1a, a4–5)</td><td rowspan="1" colspan="1">6+6 (p1–3, p1a, a4–5)</td><td rowspan="1" colspan="1">6+6 (p1–3, p1a, a4–5)</td><td rowspan="1" colspan="1">6+6 (p1–3, p1a, a4–5)</td><td rowspan="1" colspan="1">6+6 (p1–3, p1a, a4–5)</td><td rowspan="1" colspan="1">6+6 (p1–3, p1a, a4–5)</td><td rowspan="1" colspan="1">6+6 (p1–3, p1a, a4–5)</td></tr><tr><td rowspan="1" colspan="1">lateral mac</td><td rowspan="1" colspan="1">1+1 (a6)</td><td rowspan="1" colspan="1">2+2 (a6, m6)</td><td rowspan="1" colspan="1">?</td><td rowspan="1" colspan="1">1+1 (a6)</td><td rowspan="1" colspan="1">1+1 (a6)</td><td rowspan="1" colspan="1">1+1 (a6)</td><td rowspan="1" colspan="1">1+1 (a6)</td><td rowspan="1" colspan="1">?</td><td rowspan="1" colspan="1">1+1 (a6)</td><td rowspan="1" colspan="1">1+1 (a6)</td></tr><tr><td rowspan="1" colspan="1">Lateral mac on <abbrev xmlns:xlink="http://www.w3.org/1999/xlink" xlink:title="abdominal segment" id="ABBRID0EPEBG" xlink:type="simple">Abd</abbrev>. III</td><td rowspan="1" colspan="1">1(pm6)</td><td rowspan="1" colspan="1">2(pm6, p6)</td><td rowspan="1" colspan="1">2(pm6, p6)</td><td rowspan="1" colspan="1">2(pm6, p6)</td><td rowspan="1" colspan="1">1(pm6)</td><td rowspan="1" colspan="1">2(pm6, p6)</td><td rowspan="1" colspan="1">2(pm6, p6)</td><td rowspan="1" colspan="1">2(pm6, p6)</td><td rowspan="1" colspan="1">2(pm6, p6)</td><td rowspan="1" colspan="1">2(pm6, p6)</td></tr><tr><td rowspan="1" colspan="1">Chaetotaxy of <abbrev xmlns:xlink="http://www.w3.org/1999/xlink" xlink:title="abdominal segment" id="ABBRID0EWFBG" xlink:type="simple">Abd</abbrev>. IV</td><td rowspan="1" colspan="1">6+6</td><td rowspan="1" colspan="1">7+7</td><td rowspan="1" colspan="1">?</td><td rowspan="1" colspan="1">7+7</td><td rowspan="1" colspan="1">5+5</td><td rowspan="1" colspan="1">6+6</td><td rowspan="1" colspan="1">6+6</td><td rowspan="1" colspan="1">?</td><td rowspan="1" colspan="1">?</td><td rowspan="1" colspan="1">6+6</td></tr><tr><td rowspan="1" colspan="1">central mac</td><td rowspan="1" colspan="1">2+2 (A6, B5)</td><td rowspan="1" colspan="1">2+2 (A6. B5)</td><td rowspan="1" colspan="1">2+2 (?)</td><td rowspan="1" colspan="1">3+3 (A6, B6, C2)</td><td rowspan="1" colspan="1">2+2 (A6, B5)</td><td rowspan="1" colspan="1">2+2 (A6, B5)</td><td rowspan="1" colspan="1">2+2 (A6, B5)</td><td rowspan="1" colspan="1">2+2 (A6, B5)</td><td rowspan="1" colspan="1">2+2 (?)</td><td rowspan="1" colspan="1">2+2 (A6, B5)</td></tr><tr><td rowspan="1" colspan="1">lateral mac</td><td rowspan="1" colspan="1">4+4 (E1, E3, F3, Ee10)</td><td rowspan="1" colspan="1">5+5 (E3–E4, F1–F3)</td><td rowspan="1" colspan="1">?</td><td rowspan="1" colspan="1">4+4 (E1, E3–4, Ee)</td><td rowspan="1" colspan="1">3+3 (E3, F1, F3)</td><td rowspan="1" colspan="1">4+4 (E1, E3–4, Ee)</td><td rowspan="1" colspan="1">4+4 (E1, E3–4, Ee)</td><td rowspan="1" colspan="1">?</td><td rowspan="1" colspan="1">?</td><td rowspan="1" colspan="1">4+4 (E1, E3–4, Ee)</td></tr><tr><td rowspan="1" colspan="1">Tergal <abbrev xmlns:xlink="http://www.w3.org/1999/xlink" xlink:title="very short, thick pointed S-chaetae" id="ABBRID0EBJBG" xlink:type="simple">ms</abbrev> (from <abbrev xmlns:xlink="http://www.w3.org/1999/xlink" xlink:title="thoracic segment" id="ABBRID0EFJBG" xlink:type="simple">Th</abbrev>. II–<abbrev xmlns:xlink="http://www.w3.org/1999/xlink" xlink:title="abdominal segment" id="ABBRID0EJJBG" xlink:type="simple">Abd</abbrev>. V)</td><td rowspan="1" colspan="1">1,0,0,0,1,0,0</td><td rowspan="1" colspan="1">1,0,1,0,1,0,0</td><td rowspan="1" colspan="1">?</td><td rowspan="1" colspan="1">1,0,1,0,1,0,0</td><td rowspan="1" colspan="1">1,0,1,0,1,0,0</td><td rowspan="1" colspan="1">1,0,1,0,1,0,0</td><td rowspan="1" colspan="1">1,0,1,0,1,0,0</td><td rowspan="1" colspan="1">?</td><td rowspan="1" colspan="1">?</td><td rowspan="1" colspan="1">1,0,1,0,1,0,0</td></tr><tr><td rowspan="1" colspan="1"><abbrev xmlns:xlink="http://www.w3.org/1999/xlink" xlink:title="sensillum" id="ABBRID0EQKBG" xlink:type="simple">sens</abbrev> (from <abbrev xmlns:xlink="http://www.w3.org/1999/xlink" xlink:title="thoracic segment" id="ABBRID0EUKBG" xlink:type="simple">Th</abbrev>. II–<abbrev xmlns:xlink="http://www.w3.org/1999/xlink" xlink:title="abdominal segment" id="ABBRID0EYKBG" xlink:type="simple">Abd</abbrev>. V, elongated one not included)</td><td rowspan="1" colspan="1">2,2,1,3,3,4,3</td><td rowspan="1" colspan="1">2,2,1,3,3,3,3</td><td rowspan="1" colspan="1">?</td><td rowspan="1" colspan="1">2,2,1,3,3,3,3</td><td rowspan="1" colspan="1">2,2,1,3,3,3,3</td><td rowspan="1" colspan="1">2,2,1,3,3,3,3</td><td rowspan="1" colspan="1">2,2,1,3,3,3,3</td><td rowspan="1" colspan="1">?</td><td rowspan="1" colspan="1">?</td><td rowspan="1" colspan="1">2,2,1,3,3,3,3</td></tr><tr><td rowspan="1" colspan="1">Ungual inner unpaired teeth</td><td rowspan="1" colspan="1">0</td><td rowspan="1" colspan="1">0</td><td rowspan="1" colspan="1">0</td><td rowspan="1" colspan="1">0–1 (tiny)</td><td rowspan="1" colspan="1">1</td><td rowspan="1" colspan="1">1–2</td><td rowspan="1" colspan="1">0</td><td rowspan="1" colspan="1">0</td><td rowspan="1" colspan="1">1–2</td><td rowspan="1" colspan="1">0</td></tr><tr><td rowspan="1" colspan="1">Smooth chaetae on tibiotarsi</td><td rowspan="1" colspan="1">absent</td><td rowspan="1" colspan="1">absent</td><td rowspan="1" colspan="1">present</td><td rowspan="1" colspan="1">absent</td><td rowspan="1" colspan="1">present</td><td rowspan="1" colspan="1">absent</td><td rowspan="1" colspan="1">present</td><td rowspan="1" colspan="1">present</td><td rowspan="1" colspan="1">absent</td><td rowspan="1" colspan="1">present</td></tr><tr><td rowspan="1" colspan="1">Smooth chaetae on trochanteral organ</td><td rowspan="1" colspan="1">19–22</td><td rowspan="1" colspan="1">19–32 (spine-like chaetae)</td><td rowspan="1" colspan="1">17</td><td rowspan="1" colspan="1">16–22</td><td rowspan="1" colspan="1">13–18 (spine-like chaetae)</td><td rowspan="1" colspan="1">25–32</td><td rowspan="1" colspan="1">18–21</td><td rowspan="1" colspan="1">15</td><td rowspan="1" colspan="1">15</td><td rowspan="1" colspan="1">12–20</td></tr><tr><td rowspan="1" colspan="11">Chaetae on ventral tube</td></tr><tr><td rowspan="1" colspan="1">anterior face</td><td rowspan="1" colspan="1">6–7+6–7 (4c, 2–3se)</td><td rowspan="1" colspan="1">8–11</td><td rowspan="1" colspan="1">?</td><td rowspan="1" colspan="1">6+6</td><td rowspan="1" colspan="1">6–9</td><td rowspan="1" colspan="1">9+9</td><td rowspan="1" colspan="1">7+7</td><td rowspan="1" colspan="1">8+8</td><td rowspan="1" colspan="1">?</td><td rowspan="1" colspan="1">7–9+7–9</td></tr><tr><td rowspan="1" colspan="1">posterior face</td><td rowspan="1" colspan="1">4–5 + 4–5 (2c, 2–3se)</td><td rowspan="1" colspan="1">many</td><td rowspan="1" colspan="1">?</td><td rowspan="1" colspan="1">10–11+10–11</td><td rowspan="1" colspan="1">11–17</td><td rowspan="1" colspan="1">23</td><td rowspan="1" colspan="1">7–8+7–8</td><td rowspan="1" colspan="1">16+16?</td><td rowspan="1" colspan="1">?</td><td rowspan="1" colspan="1">12+12?</td></tr><tr><td rowspan="1" colspan="1">lateral flap</td><td rowspan="1" colspan="1">7+7</td><td rowspan="1" colspan="1">13–16</td><td rowspan="1" colspan="1">?</td><td rowspan="1" colspan="1">11+11</td><td rowspan="1" colspan="1">9–15</td><td rowspan="1" colspan="1">12+12</td><td rowspan="1" colspan="1">11+11</td><td rowspan="1" colspan="1">?</td><td rowspan="1" colspan="1">?</td><td rowspan="1" colspan="1">11–12+11–12</td></tr><tr><td rowspan="1" colspan="1">Smooth chaetae on manubrium</td><td rowspan="1" colspan="1">4+4</td><td rowspan="1" colspan="1">3+3</td><td rowspan="1" colspan="1">4+4</td><td rowspan="1" colspan="1">3+3</td><td rowspan="1" colspan="1">4+4</td><td rowspan="1" colspan="1">4+4</td><td rowspan="1" colspan="1">5+5</td><td rowspan="1" colspan="1">3+3</td><td rowspan="1" colspan="1">4+4</td><td rowspan="1" colspan="1">4+4</td></tr><tr><td rowspan="1" colspan="1">Smooth chaetae on lateral anal valves</td><td rowspan="1" colspan="1">0</td><td rowspan="1" colspan="1">0</td><td rowspan="1" colspan="1">2</td><td rowspan="1" colspan="1">0</td><td rowspan="1" colspan="1">1</td><td rowspan="1" colspan="1">0</td><td rowspan="1" colspan="1">2</td><td rowspan="1" colspan="1">2–3</td><td rowspan="1" colspan="1">0</td><td rowspan="1" colspan="1">3</td></tr><tr><td rowspan="1" colspan="1">Number of spines on dens</td><td rowspan="1" colspan="1">5–8</td><td rowspan="1" colspan="1">5–6</td><td rowspan="1" colspan="1">3–5</td><td rowspan="1" colspan="1">3–5</td><td rowspan="1" colspan="1">3–5</td><td rowspan="1" colspan="1">4–6</td><td rowspan="1" colspan="1">4–5</td><td rowspan="1" colspan="1">4–7</td><td rowspan="1" colspan="1">3–6</td><td rowspan="1" colspan="1">4–6</td></tr><tr><td rowspan="1" colspan="1">Ecology</td><td rowspan="1" colspan="1">canopy and forest floor</td><td rowspan="1" colspan="1">litter or on leaves of forest floor</td><td rowspan="1" colspan="1">humus and mosses</td><td rowspan="1" colspan="1">cave</td><td rowspan="1" colspan="1">litter</td><td rowspan="1" colspan="1">cave</td><td rowspan="1" colspan="1">inside the bark of sago palm trees</td><td rowspan="1" colspan="1">leaf litter, forests, tea field</td><td rowspan="1" colspan="1">leaf litter, soil, roots, tree bark</td><td rowspan="1" colspan="1">cave</td></tr><tr><td rowspan="1" colspan="1">Distribution</td><td rowspan="1" colspan="1">Philippines</td><td rowspan="1" colspan="1">China</td><td rowspan="1" colspan="1">Papua New Guinea</td><td rowspan="1" colspan="1">Thailand</td><td rowspan="1" colspan="1">China</td><td rowspan="1" colspan="1">Thailand</td><td rowspan="1" colspan="1">Thailand</td><td rowspan="1" colspan="1">Australasia, South Asia, Pacific</td><td rowspan="1" colspan="1">Thailand</td><td rowspan="1" colspan="1">Thailand</td></tr><tr><td rowspan="1" colspan="1">Source</td><td rowspan="1" colspan="1">
                        <xref ref-type="bibr" rid="B2">Alviola et al. 2024</xref>
                      </td><td rowspan="1" colspan="1">
                        <xref ref-type="bibr" rid="B21">Zhang et al. 2020</xref>
                      </td><td rowspan="1" colspan="1"><xref ref-type="bibr" rid="B12">Mari-Mutt 1985</xref>; <xref ref-type="bibr" rid="B4">Cipola et al. 2016</xref></td><td rowspan="1" colspan="1">This study</td><td rowspan="1" colspan="1">
                        <xref ref-type="bibr" rid="B21">Zhang et al. 2020</xref>
                      </td><td rowspan="1" colspan="1">
                        <xref ref-type="bibr" rid="B8">Jantarit and Sangsiri 2020</xref>
                      </td><td rowspan="1" colspan="1">This study</td><td rowspan="1" colspan="1"><xref ref-type="bibr" rid="B3">Börner 1906</xref>; <xref ref-type="bibr" rid="B10">Mari-Mutt 1977</xref>, <xref ref-type="bibr" rid="B11">1982</xref>; <xref ref-type="bibr" rid="B13">Prabhoo 1971</xref>; Yoshii and Suhardjono 1989; <xref ref-type="bibr" rid="B4">Cipola et al. 2016</xref></td><td rowspan="1" colspan="1"><xref ref-type="bibr" rid="B12">Mari-Mutt 1985</xref>; <xref ref-type="bibr" rid="B4">Cipola et al. 2016</xref></td><td rowspan="1" colspan="1">
                        <xref ref-type="bibr" rid="B8">Jantarit and Sangsiri 2020</xref>
                      </td></tr></tbody></table><table-wrap-foot><fn><p>? indicates no information. Note: Chaetotaxy of <abbrev xmlns:xlink="http://www.w3.org/1999/xlink" xlink:title="thoracic segment" id="ABBRID0EB2BG" xlink:type="simple">Th</abbrev>. II for <italic><tp:taxon-name><tp:taxon-name-part taxon-name-part-type="genus" reg="Alloscopus">A.</tp:taxon-name-part><tp:taxon-name-part taxon-name-part-type="species" reg="tetracanthus">tetracanthus</tp:taxon-name-part></tp:taxon-name></italic> follows <xref ref-type="bibr" rid="B10">Mari-Mutt (1977</xref>: 244, <xref ref-type="bibr" rid="B11">1982</xref>: 90) and <xref ref-type="bibr" rid="B13">Prabhoo (1971</xref>: 34).</p></fn></table-wrap-foot></table-wrap></tp:treatment-sec><ref-list><ref id="B2"><mixed-citation xmlns:xlink="http://www.w3.org/1999/xlink" xlink:type="simple"><person-group><name name-style="western"><surname>Alviola</surname><given-names>MS</given-names></name><name name-style="western"><surname>Lucañas</surname><given-names>CC</given-names></name><name name-style="western"><surname>Lit</surname><given-names>Jr IL</given-names></name><name name-style="western"><surname>Soto-Adames</surname><given-names>FN</given-names></name><name name-style="western"><surname>Jantarit</surname><given-names>S</given-names></name></person-group> (<year>2024</year>) <article-title>A new canopy-dwelling species of the genus <italic><tp:taxon-name><tp:taxon-name-part taxon-name-part-type="genus">Alloscopus</tp:taxon-name-part></tp:taxon-name></italic> Börner (<tp:taxon-name><tp:taxon-name-part taxon-name-part-type="order">Collembola</tp:taxon-name-part></tp:taxon-name>: <tp:taxon-name><tp:taxon-name-part taxon-name-part-type="family">Orchesellidae</tp:taxon-name-part></tp:taxon-name>: <tp:taxon-name><tp:taxon-name-part taxon-name-part-type="subfamily">Heteromurinae</tp:taxon-name-part></tp:taxon-name>) from Mt. Makiling, Philippines.</article-title><source>Zootaxa</source><volume>5045</volume>(<issue>2</issue>): <fpage>281</fpage>–<lpage>295</lpage>. <ext-link xlink:href="10.11646/zootaxa.5405.2.8" ext-link-type="doi" xlink:type="simple">https://doi.org/10.11646/zootaxa.5405.2.8</ext-link></mixed-citation></ref><ref id="B21"><mixed-citation xmlns:xlink="http://www.w3.org/1999/xlink" xlink:type="simple"><person-group><name name-style="western"><surname>Zhang</surname><given-names>F</given-names></name><name name-style="western"><surname>Cipola</surname><given-names>NG</given-names></name><name name-style="western"><surname>Pan</surname><given-names>ZX</given-names></name><name name-style="western"><surname>Ding</surname><given-names>Y</given-names></name></person-group> (<year>2020</year>) <article-title>New insight into the systematics of <tp:taxon-name><tp:taxon-name-part taxon-name-part-type="tribe">Heteromurinae</tp:taxon-name-part></tp:taxon-name> (<tp:taxon-name><tp:taxon-name-part taxon-name-part-type="order">Collembola</tp:taxon-name-part></tp:taxon-name>: <tp:taxon-name><tp:taxon-name-part taxon-name-part-type="family">Entomobryidae</tp:taxon-name-part></tp:taxon-name>: <tp:taxon-name><tp:taxon-name-part taxon-name-part-type="subfamily">Heteromurinae</tp:taxon-name-part></tp:taxon-name>) with special reference to <italic><tp:taxon-name><tp:taxon-name-part taxon-name-part-type="genus">Alloscopus</tp:taxon-name-part></tp:taxon-name></italic> and <italic><tp:taxon-name><tp:taxon-name-part taxon-name-part-type="genus">Sinodicranocentrus</tp:taxon-name-part></tp:taxon-name></italic> gen.n.</article-title><source>Arthropod Systematics &amp; Phylogeny</source><volume>78</volume>(<issue>1</issue>): <fpage>1</fpage>–<lpage>16</lpage>. <ext-link xlink:href="10.26049/ASP78-1-2020-01" ext-link-type="doi" xlink:type="simple">https://doi.org/10.26049/ASP78-1-2020-01</ext-link></mixed-citation></ref><ref id="B12"><mixed-citation xmlns:xlink="http://www.w3.org/1999/xlink" xlink:type="simple"><person-group><name name-style="western"><surname>Mari-Mutt</surname><given-names>JA</given-names></name></person-group> (<year>1985</year>) <article-title>Three new species of <tp:taxon-name><tp:taxon-name-part taxon-name-part-type="genus">Heteromurus</tp:taxon-name-part> (<tp:taxon-name-part taxon-name-part-type="subgenus">Alloscopus</tp:taxon-name-part>)</tp:taxon-name> and descriptive notes for species of the subgenus (<tp:taxon-name><tp:taxon-name-part taxon-name-part-type="order">Collembola</tp:taxon-name-part></tp:taxon-name>: <tp:taxon-name><tp:taxon-name-part taxon-name-part-type="family">Entomobryidae</tp:taxon-name-part></tp:taxon-name>).</article-title><source>The Florida Entomologist</source><volume>68</volume>(<issue>2</issue>): <fpage>335</fpage>–<lpage>346</lpage>. <ext-link xlink:href="10.2307/3494370" ext-link-type="doi" xlink:type="simple">https://doi.org/10.2307/3494370</ext-link></mixed-citation></ref><ref id="B4"><mixed-citation xmlns:xlink="http://www.w3.org/1999/xlink" xlink:type="simple"><person-group><name name-style="western"><surname>Cipola</surname><given-names>NG</given-names></name><name name-style="western"><surname>Oliveira</surname><given-names>FG</given-names></name><name name-style="western"><surname>Morais</surname><given-names>JW</given-names></name><name name-style="western"><surname>Bellini</surname><given-names>BC</given-names></name></person-group> (<year>2016</year>) <article-title>The <tp:taxon-name><tp:taxon-name-part taxon-name-part-type="tribe">Heteromurinae</tp:taxon-name-part></tp:taxon-name> Absolon &amp; Ksenemann (<tp:taxon-name><tp:taxon-name-part taxon-name-part-type="order">Collembola</tp:taxon-name-part></tp:taxon-name>, <tp:taxon-name><tp:taxon-name-part taxon-name-part-type="family">Entomobryidae</tp:taxon-name-part></tp:taxon-name>): A review of the genera status and diagnoses, keys for species of <italic><tp:taxon-name><tp:taxon-name-part taxon-name-part-type="genus">Alloscopus</tp:taxon-name-part></tp:taxon-name></italic> Börner and Heteromurtrella Mari-Mutt and description of a new species.</article-title><source>Zootaxa</source><volume>4084</volume>(<issue>2</issue>): <fpage>151</fpage>–<lpage>186</lpage>. <ext-link xlink:href="10.11646/zootaxa.4084.2.1" ext-link-type="doi" xlink:type="simple">https://doi.org/10.11646/zootaxa.4084.2.1</ext-link></mixed-citation></ref><ref id="B8"><mixed-citation xmlns:xlink="http://www.w3.org/1999/xlink" xlink:type="simple"><person-group><name name-style="western"><surname>Jantarit</surname><given-names>S</given-names></name><name name-style="western"><surname>Sangsiri</surname><given-names>T</given-names></name></person-group> (<year>2020</year>) <article-title>Two new species of <italic><tp:taxon-name><tp:taxon-name-part taxon-name-part-type="genus">Alloscopus</tp:taxon-name-part></tp:taxon-name></italic> from caves in Thailand, with a key to world species of the genus (<tp:taxon-name><tp:taxon-name-part taxon-name-part-type="superclass">Hexapoda</tp:taxon-name-part></tp:taxon-name>: <tp:taxon-name><tp:taxon-name-part taxon-name-part-type="order">Collembola</tp:taxon-name-part></tp:taxon-name>).</article-title><source>The Raffles Bulletin of Zoology</source><volume>35</volume>: <fpage>48</fpage>–<lpage>60</lpage>.</mixed-citation></ref><ref id="B3"><mixed-citation xmlns:xlink="http://www.w3.org/1999/xlink" xlink:type="simple"><person-group><name name-style="western"><surname>Börner</surname><given-names>C</given-names></name></person-group> (<year>1906</year>) <article-title>Das System der Collembolen nebst Beschreibung neuer Collembolen des Hamburger Naturhistorischen Museums.</article-title><source>Mitteilungen aus den Naturhistorischen Museum in Hamburg,</source><volume>23</volume>: <fpage>147</fpage>–<lpage>188</lpage>.</mixed-citation></ref><ref id="B10"><mixed-citation xmlns:xlink="http://www.w3.org/1999/xlink" xlink:type="simple"><person-group><name name-style="western"><surname>Mari-Mutt</surname><given-names>JA</given-names></name></person-group> (<year>1977</year>) <article-title>The taxonomic status of <italic><tp:taxon-name><tp:taxon-name-part taxon-name-part-type="genus">Alloscopus</tp:taxon-name-part></tp:taxon-name></italic> and redescription of its two species.</article-title><source>The Pan-Pacific Entomologist</source><volume>53</volume>(<issue>4</issue>): <fpage>241</fpage>–<lpage>249</lpage>.</mixed-citation></ref><ref id="B11"><mixed-citation xmlns:xlink="http://www.w3.org/1999/xlink" xlink:type="simple"><person-group><name name-style="western"><surname>Mari-Mutt</surname><given-names>JA</given-names></name></person-group> (<year>1982</year>) <article-title>A new species of <tp:taxon-name><tp:taxon-name-part taxon-name-part-type="genus">Heteromurus</tp:taxon-name-part> (<tp:taxon-name-part taxon-name-part-type="subgenus">Alloscopus</tp:taxon-name-part>)</tp:taxon-name> from Papua New Guinea and descriptive notes for the other species of the subgenus (<tp:taxon-name><tp:taxon-name-part taxon-name-part-type="order">Collembola</tp:taxon-name-part></tp:taxon-name>: <tp:taxon-name><tp:taxon-name-part taxon-name-part-type="family">Entomobryidae</tp:taxon-name-part></tp:taxon-name>: <tp:taxon-name><tp:taxon-name-part taxon-name-part-type="subfamily">Orchesellinae</tp:taxon-name-part></tp:taxon-name>).</article-title><source>Pacific Insects</source><volume>24</volume>(<issue>1</issue>): <fpage>84</fpage>–<lpage>94</lpage>.</mixed-citation></ref><ref id="B13"><mixed-citation xmlns:xlink="http://www.w3.org/1999/xlink" xlink:type="simple"><person-group><name name-style="western"><surname>Prabhoo</surname><given-names>NR</given-names></name></person-group> (<year>1971</year>) <article-title>Soil and litter collembola of South India.</article-title><source>Oriental Insects</source><volume>5</volume>(<issue>1</issue>): <fpage>1</fpage>–<lpage>46</lpage>. <ext-link xlink:href="10.1080/00305316.1971.10433988" ext-link-type="doi" xlink:type="simple">https://doi.org/10.1080/00305316.1971.10433988</ext-link></mixed-citation></ref><ref id="B16"><mixed-citation xmlns:xlink="http://www.w3.org/1999/xlink" xlink:type="simple"><person-group><name name-style="western"><surname>Szeptycki</surname><given-names>A</given-names></name></person-group> (<year>1979</year>) <source>Morpho-systematic studies of <tp:taxon-name><tp:taxon-name-part taxon-name-part-type="order">Collembola</tp:taxon-name-part></tp:taxon-name>. IV. Chaetotaxy of the <tp:taxon-name><tp:taxon-name-part taxon-name-part-type="family">Entomobryidae</tp:taxon-name-part></tp:taxon-name> and its phylogenetical significance.</source><publisher-name>Polska Akademia Nauk</publisher-name>, <publisher-loc>Zakład Zoologii Systematycznej i Doświadczalnej, Państwowe Wydawnictwo Naukowe, Warszawa, Kraków</publisher-loc>, <size units="page">218 pp</size>.</mixed-citation></ref></ref-list></tp:taxon-treatment>
